# Supplementary material for: SEN1990 is a predicted winged helix-turn-helix protein involved in the pathogenicity of Salmonella enterica serovar Enteritidis and the expression of the gene oafB in the SPI-17
Source: Front Microbiol. 2023 Nov 3;14:1236458. doi: 10.3389/fmicb.2023.1236458 (PMC10655114; doi:10.3389/fmicb.2023.1236458)
Supplement: Supplementary file 1 [file Data_Sheet_1.XLSX]

## Sheet: Sheet 1
Gene ID	Gene Name	baseMean	log2FoldChange	lfcSE	stat	pvalue	padj	Wild_Type	SEN1990	lfcShrink
SEN_RS10370	SEN_RS10370	1968.73	10.8404	0.748409	14.4846	1.51602e-47	6.84481e-44	2077.87	315.947	10.7887
SEN_RS12360	SEN_RS12360	5389.19	1.18879	0.24579	4.83662	1.32063e-06	0.00298131	6831.63	4267.43	0.97527
SEN_RS12350	SEN_RS12350	703.207	1.33964	0.367897	3.64134	0.000271221	0.408187	847.305	512.117	0.0899371
SEN_RS07975	SEN_RS07975	1594.31	1.06897	0.30153	3.54516	0.000392374	0.436035	1771.85	1196.4	0.0726785
SEN_RS10375	SEN_RS10375	4500.95	-1.0213	0.303201	-3.36839	0.000756098	0.436035	3685.31	5618.98	-0.043151
SEN_RS24815	SEN_RS24815	172.421	-1.64906	0.494412	-3.3354	0.000851771	0.436035	115.389	191.308	-0.0305023
SEN_RS08945	cedA	2320.7	0.739326	0.221705	3.33473	0.000853825	0.436035	2507.98	1889.14	0.0345344
SEN_RS20540	SEN_RS20540	1710.28	1.0672	0.320435	3.33048	0.000866974	0.436035	1893.33	1286	0.0386348
SEN_RS20475	SEN_RS20475	1758.73	1.19327	0.35943	3.31989	0.000900518	0.436035	1910.19	1224.81	0.0365747
SEN_RS20435	SEN_RS20435	1389.6	1.19076	0.360802	3.30032	0.000965747	0.436035	1478.48	938.674	0.0346063
SEN_RS07725	sra	4938.79	1.26758	0.389317	3.25591	0.00113029	0.463935	5765.44	3677.8	0.0297147
SEN_RS00325	citG	509.295	-0.713662	0.228049	-3.12943	0.00175148	0.658993	432.256	562.978	-0.0192795
SEN_RS10400	SEN_RS10400	178.358	0.83889	0.275139	3.04897	0.00229626	0.797509	217.243	160.436	0.0171245
SEN_RS10940	cpsG	69.4577	1.22243	0.407347	3.00096	0.00269132	0.856115	67.0074	50.404	0.0151984
SEN_RS04395	cspD	3040.19	-1.14228	0.38279	-2.98409	0.00284424	0.856115	2209.67	3263.59	-0.0148747
SEN_RS16315	rpmA	60263	-0.734102	0.248177	-2.95797	0.0030967	0.873849	51069.4	67890.4	-0.0127381
SEN_RS25305	SEN_RS25305	4223.28	0.92351	0.316981	2.91346	0.00357448	0.890957	4756.6	3281.47	0.0125268
SEN_RS01425	SEN_RS01425	414.115	0.899407	0.31036	2.89795	0.00375611	0.890957	446.133	327.396	0.0119934
SEN_RS04985	hpaR	3057.19	0.57166	0.199494	2.86555	0.00416281	0.890957	3377.02	2713.27	0.00859761
SEN_RS21560	SEN_RS21560	133.891	1.02338	0.357234	2.86472	0.00417372	0.890957	153.26	111.09	0.0112187
SEN_RS22110	SEN_RS22110	47.2882	-1.18841	0.415041	-2.86335	0.00419184	0.890957	38.5087	50.7868	-0.0108947
SEN_RS22145	SEN_RS22145	16016.1	0.797328	0.280587	2.84164	0.0044882	0.890957	18228	13240.8	0.0100705
SEN_RS07210	hokD	136359	-1.03466	0.364563	-2.83807	0.00453865	0.890957	90270.2	133870	-0.0105185
SEN_RS08880	SEN_RS08880	56862.2	0.750625	0.269423	2.78605	0.00533546	0.973249	60573.1	45577.7	0.00862205
SEN_RS06125	SEN_RS06125	5026.66	1.04514	0.375571	2.78281	0.00538898	0.973249	5553.24	3752.65	0.00922678
SEN_RS12245	SEN_RS12245	524.086	0.807493	0.292484	2.76081	0.00576574	0.998584	587.11	435.595	0.00841157
SEN_RS08230	blr	1524.17	0.436657	0.163052	2.67803	0.00740557	0.998584	1637.22	1385.14	0.00490562
SEN_RS25195	SEN_RS25195	2622.5	1.32726	0.497995	2.6652	0.00769416	0.998584	3060.05	1826.81	0.00659471
SEN_RS05180	SEN_RS05180	545.205	0.5178	0.195048	2.65473	0.00793709	0.998584	577.429	477.812	0.00522453
SEN_RS09400	msgA	3321.68	0.801427	0.305801	2.62075	0.00877368	0.998584	3749.06	2800.51	0.00619259
SEN_RS25300	SEN_RS25300	7510.59	0.848851	0.324554	2.61544	0.00891121	0.998584	8262.16	6100.94	0.0062294
SEN_RS14430	SEN_RS14430	1711.3	-0.808556	0.309879	-2.60927	0.00907367	0.998584	1401.22	1887.27	-0.00606385
SEN_RS00565	SEN_RS00565	3191.15	0.470261	0.180335	2.60771	0.00911508	0.998584	3432.16	2864.11	0.00453099
SEN_RS25050	SEN_RS25050	271.634	0.759028	0.291634	2.60267	0.00925005	0.998584	303.901	235.003	0.00584675
SEN_RS20290	SEN_RS20290	963.117	-1.21222	0.467569	-2.5926	0.00952548	0.998584	641.241	962.959	-0.0058506
SEN_RS04165	SEN_RS04165	3082.76	0.92065	0.356467	2.58271	0.00980283	0.998584	3559.1	2513.98	0.00590481
SEN_RS18955	SEN_RS18955	2771.97	-0.86564	0.338736	-2.5555	0.0106034	0.998584	2219.89	3101.23	-0.00552595
SEN_RS09485	potB	3645.73	0.528976	0.207575	2.54837	0.0108229	0.998584	4079.33	3316.59	0.00436441
SEN_RS11165	SEN_RS11165	516.397	0.807993	0.318827	2.53426	0.0112684	0.998584	589.108	445.802	0.00520296
SEN_RS23795	SEN_RS23795	1054.7	0.762904	0.301187	2.53299	0.0113093	0.998584	1190.27	885.817	0.00509278
SEN_RS07200	SEN_RS07200	12658.5	0.619981	0.245225	2.52822	0.0114644	0.998584	13770.3	10917	0.00459077
SEN_RS02975	SEN_RS02975	777.581	-1.09492	0.433103	-2.52809	0.0114685	0.998584	570.984	820.18	-0.00524518
SEN_RS13345	rpoE	28610.4	-0.694317	0.275135	-2.52355	0.0116175	0.998584	23830.9	31238.9	-0.00481098
SEN_RS21935	arcA	4435.12	1.11624	0.447781	2.49283	0.0126729	0.998584	4505.39	3062.98	0.00486275
SEN_RS05035	iraM	1084.45	1.1642	0.468752	2.48362	0.0130055	0.998584	1076.51	735.184	0.0047256
SEN_RS19705	mobA	2836.8	-0.699336	0.282379	-2.47658	0.0132646	0.998584	2378.19	3098.73	-0.00441519
SEN_RS07120	fnr	28123.1	0.459079	0.18553	2.47441	0.0133455	0.998584	29609.3	24776.9	0.00359454
SEN_RS21845	SEN_RS21845	1207.27	0.679688	0.275613	2.4661	0.0136594	0.998584	1338.74	1025.28	0.00427743
SEN_RS10295	SEN_RS10295	3552.99	0.734652	0.298332	2.46253	0.0137961	0.998584	3742.18	2840.9	0.00438474
SEN_RS20715	SEN_RS20715	79.7674	0.986521	0.403396	2.44554	0.0144635	0.998584	87.2301	66.2125	0.00448578
SEN_RS10945	cpsB	116.395	1.00973	0.414692	2.43488	0.0148965	0.998584	119.357	90.8221	0.00438911
SEN_RS08885	SEN_RS08885	1289.34	0.557517	0.22955	2.42874	0.0151514	0.998584	1339.08	1085.27	0.00364906
SEN_RS25240	SEN_RS25240	106.692	0.695035	0.286522	2.42577	0.0152761	0.998584	118.095	94.9509	0.00400989
SEN_RS10325	SEN_RS10325	9220.78	0.889121	0.366732	2.42444	0.0153319	0.998584	9620.88	6937.35	0.0042809
SEN_RS01430	SEN_RS01430	82.7335	1.31699	0.544876	2.41704	0.0156474	0.998584	93.6844	63.2073	0.00396644
SEN_RS11565	SEN_RS11565	6.04543	2.51874	1.04216	2.41684	0.015656	0.998584	6.44027	5.45028	0.00296368
SEN_RS10845	SEN_RS10845	93620.6	0.735313	0.305251	2.40888	0.0160017	0.998584	104356	79850.2	0.00397033
SEN_RS10340	SEN_RS10340	367.673	0.758842	0.315331	2.40649	0.0161066	0.998584	371.462	286.661	0.00399394
SEN_RS20825	malK	94256.6	-0.749989	0.311736	-2.40585	0.0161349	0.998584	78870	106980	-0.00397441
SEN_RS21260	SEN_RS21260	293.01	0.709458	0.295207	2.40326	0.0162498	0.998584	334.007	258.756	0.00388004
SEN_RS10020	SEN_RS10020	273.655	-0.491852	0.204821	-2.40138	0.0163335	0.998584	252.878	301.101	-0.0032992
SEN_RS24720	rseD	13041	0.653503	0.27246	2.39853	0.0164612	0.998584	14404	11284.5	0.00372376
SEN_RS24675	yoeI	460.49	0.846933	0.353798	2.39383	0.0166735	0.998584	505.315	367.163	0.00400907
SEN_RS06875	yciH	1096.82	0.587832	0.245837	2.39115	0.0167959	0.998584	1223.16	979.706	0.00350991
SEN_RS17390	SEN_RS17390	7870.87	0.711767	0.298486	2.38459	0.017098	0.998584	8734.64	6732.84	0.00375638
SEN_RS04755	gtgE	5229.17	0.708063	0.297428	2.38062	0.0172835	0.998584	5891.18	4578.73	0.00372281
SEN_RS19975	rhaD	496.105	-0.749552	0.316763	-2.36628	0.0179678	0.998584	407.151	538.424	-0.00369795
SEN_RS20970	siiC	1722.39	0.530022	0.224877	2.35694	0.018426	0.998584	1942.55	1585.57	0.00317287
SEN_RS16120	SEN_RS16120	596.165	-0.525348	0.222912	-2.35675	0.0184358	0.998584	541.112	659.249	-0.00316033
SEN_RS02085	xseB	1884.65	0.446557	0.189629	2.3549	0.0185279	0.998584	2021.42	1701.98	0.00296962
SEN_RS18455	rpmG	12994.6	-0.480065	0.203952	-2.35381	0.0185819	0.998584	12169.5	14722	-0.00303771
SEN_RS02675	fimI	34.7941	-1.25558	0.535271	-2.34569	0.0189917	0.998584	29.6316	39.0518	-0.00352683
SEN_RS24305	steB	4760.3	0.617891	0.263449	2.34539	0.0190073	0.998584	5270.56	4119.03	0.00332053
SEN_RS20890	dusA	6649.27	-0.732711	0.313032	-2.34069	0.019248	0.998584	5657.38	7367.1	-0.0035084
SEN_RS09385	pagD	954.101	0.921524	0.39411	2.33824	0.0193749	0.998584	1090.17	796.383	0.0036513
SEN_RS17085	slyD	95635.8	-0.513342	0.219702	-2.33653	0.0194634	0.998584	84050.8	102326	-0.00303398
SEN_RS05295	SEN_RS05295	1555.64	-0.863606	0.369815	-2.33523	0.0195312	0.998584	1187.53	1619.44	-0.00360852
SEN_RS24650	SEN_RS24650	31408.5	0.690948	0.296082	2.33364	0.0196147	0.998584	35337.7	27452.2	0.00339809
SEN_RS07420	SEN_RS07420	99.9106	0.799478	0.342593	2.33361	0.0196163	0.998584	108.868	85.229	0.00354745
SEN_RS06670	SEN_RS06670	1639.82	0.462449	0.198537	2.32929	0.0198438	0.998584	1687.45	1420.06	0.00289195
SEN_RS02255	cdsH	429.168	-0.609449	0.264	-2.30852	0.0209701	0.998584	360.507	445.56	-0.00310669
SEN_RS22135	SEN_RS22135	123278	0.702213	0.305061	2.30188	0.0213419	0.998584	128739	99245.8	0.00323534
SEN_RS09015	astD	112.395	-0.730495	0.319467	-2.2866	0.022219	0.998584	96.8111	121.008	-0.0031905
SEN_RS21155	eptA	18865.5	0.586724	0.256741	2.28528	0.0222967	0.998584	20995.5	16801.7	0.00294856
SEN_RS24585	SEN_RS24585	889.662	-1.1246	0.493116	-2.28059	0.0225726	0.998584	546.429	829.544	-0.00322829
SEN_RS01405	SEN_RS01405	3423.97	0.719793	0.316358	2.27525	0.0228912	0.998584	3426.34	2641.01	0.00311575
SEN_RS12355	SEN_RS12355	216.379	0.847334	0.373691	2.26747	0.0233615	0.998584	238.918	181.81	0.00318768
SEN_RS17840	SEN_RS17840	289.755	-0.763613	0.337935	-2.25965	0.0238433	0.998584	239.633	312.118	-0.00308265
SEN_RS02670	fimA	1054	-1.11341	0.49283	-2.25921	0.0238702	0.998584	825.569	1336.04	-0.0031122
SEN_RS00525	araB	45.4669	-0.795155	0.352356	-2.25668	0.0240282	0.998584	40.5644	48.9897	-0.00309461
SEN_RS11200	SEN_RS11200	484.076	0.623426	0.276329	2.2561	0.0240645	0.998584	525.251	419.777	0.00287789
SEN_RS20405	SEN_RS20405	7017.17	-0.574564	0.254995	-2.25323	0.0242445	0.998584	5981.84	7434.41	-0.00278178
SEN_RS07155	SEN_RS07155	130.774	0.661109	0.293884	2.24956	0.024477	0.998584	143.519	116.032	0.00290589
SEN_RS14375	SEN_RS14375	33.4837	-1.07023	0.478409	-2.23706	0.0252823	0.998584	28.639	34.9987	-0.00301306
SEN_RS10350	SEN_RS10350	28431.8	0.612738	0.274993	2.22819	0.0258677	0.998584	31032.4	24673.7	0.00273635
SEN_RS10705	pduX	1221.33	-0.555783	0.250587	-2.21792	0.0265603	0.998584	1042.12	1297.36	-0.00260491
SEN_RS13900	csrA	42878.8	0.781175	0.352241	2.21773	0.0265733	0.998584	48302.3	36381.2	0.00288537
SEN_RS22085	sefD	431.806	0.702496	0.31887	2.20308	0.0275889	0.998584	474.292	372.856	0.00274439
SEN_RS01025	SEN_RS01025	28.3148	-0.993219	0.453159	-2.19177	0.0283963	0.998584	25.2309	30.2194	-0.0028068
SEN_RS10360	SEN_RS10360	645.922	0.712223	0.325211	2.19004	0.0285217	0.998584	717.561	560.744	0.00269683
SEN_RS05220	SEN_RS05220	179.615	0.74571	0.340676	2.18891	0.0286035	0.998584	187.356	145.041	0.00272262
SEN_RS03985	SEN_RS03985	333.691	0.629364	0.287981	2.18544	0.0288569	0.998584	369.562	298.562	0.00258178
SEN_RS07425	SEN_RS07425	8350.23	0.53366	0.24452	2.18248	0.0290741	0.998584	9251.8	7548.89	0.00243955
SEN_RS25255	SEN_RS25255	73585.5	0.591303	0.271078	2.1813	0.029161	0.998584	77438.9	62283.6	0.00251495
SEN_RS20545	SEN_RS20545	21782.2	0.794919	0.364596	2.18027	0.0292371	0.998584	24472.3	18602.4	0.00271892
SEN_RS03930	SEN_RS03930	20365.4	-0.667306	0.307083	-2.17304	0.0297771	0.998584	17324.8	22350.5	-0.00257742
SEN_RS01660	SEN_RS01660	9832.56	0.523664	0.241105	2.17193	0.029861	0.998584	10917.3	8847.68	0.00238909
SEN_RS06265	yoaE	4968.7	-0.575815	0.266927	-2.1572	0.0309904	0.998584	4344.75	5457.42	-0.00240533
SEN_RS11980	nuoG	21174.7	-0.494176	0.229248	-2.15564	0.0311115	0.998584	18951.4	23157.6	-0.00229836
SEN_RS09425	rluE	1217.85	0.456943	0.212103	2.15434	0.0312135	0.998584	1271.23	1068.1	0.0022551
SEN_RS11960	nuoK	2050.3	-0.668923	0.312889	-2.1379	0.0325252	0.998584	1763.63	2319.5	-0.002441
SEN_RS05210	SEN_RS05210	244.116	0.499318	0.233736	2.13625	0.0326593	0.998584	262.375	221.657	0.00224261
SEN_RS02305	SEN_RS02305	1464.48	0.675034	0.316005	2.13615	0.0326673	0.998584	1625.22	1251.82	0.00244033
SEN_RS07665	SEN_RS07665	113.109	0.659957	0.309253	2.13403	0.0328401	0.998584	124.234	101.808	0.00241751
SEN_RS07590	SEN_RS07590	576.927	-0.602274	0.282646	-2.13084	0.033102	0.998584	514.034	642.587	-0.0023438
SEN_RS11910	menD	9339.95	-0.409136	0.192884	-2.12116	0.0339087	0.998584	8259.21	9708.05	-0.0021289
SEN_RS25220	SEN_RS25220	156.203	-0.573638	0.27049	-2.12073	0.0339442	0.998584	143.19	171.902	-0.00227675
SEN_RS06480	SEN_RS06480	1755.16	0.684124	0.322875	2.11885	0.034103	0.998584	1850.55	1440.49	0.00238384
SEN_RS10655	pduM	7.04224	3.60901	1.70416	2.11776	0.0341952	0.998584	6.44638	5.58577	0.00205635
SEN_RS24685	ibsA	164.846	-0.837282	0.396644	-2.11092	0.0347794	0.998584	119.84	153.59	-0.00244284
SEN_RS07790	SEN_RS07790	23.6598	1.08233	0.514055	2.10547	0.03525	0.998584	24.422	20.5796	0.00239522
SEN_RS06370	dsbB	11687.6	-0.526328	0.250519	-2.10095	0.0356455	0.998584	10422.8	12684.1	-0.00216238
SEN_RS03460	SEN_RS03460	7301.91	-0.960794	0.457934	-2.09811	0.0358956	0.998584	5596.31	7828.1	-0.00239993
SEN_RS11660	napG	5211.99	-0.611953	0.292009	-2.09566	0.0361121	0.998584	4438.06	5704.03	-0.0022342
SEN_RS03760	SEN_RS03760	50695.4	0.536432	0.256115	2.0945	0.0362158	0.998584	51443.4	42264.5	0.00215309
SEN_RS07855	cybH	322.694	-0.518228	0.247512	-2.09375	0.0362821	0.998584	290.179	350.547	-0.00213263
SEN_RS05395	SEN_RS05395	159.793	0.63881	0.305201	2.09308	0.0363418	0.998584	176.795	144.489	0.00225146
SEN_RS22570	trpR	1445.22	-0.574191	0.275181	-2.08659	0.036925	0.998584	1196.84	1471.7	-0.00216709
SEN_RS16770	SEN_RS16770	6339.39	0.582207	0.279514	2.08292	0.0372582	0.998584	7045.36	5590.22	0.00216359
SEN_RS17595	livF	239.437	-0.577888	0.277584	-2.08185	0.0373566	0.998584	213.463	261.348	-0.00215596
SEN_RS16150	SEN_RS16150	994.808	0.658631	0.316519	2.08086	0.0374466	0.998584	1082.43	851.423	0.00222785
SEN_RS17625	SEN_RS17625	12.9424	-1.67969	0.808204	-2.07829	0.0376822	0.998584	11.0123	13.204	-0.00194904
SEN_RS03550	sucD	6653.74	-0.761312	0.366601	-2.07668	0.0378313	0.998584	5408.15	7390.17	-0.00228323
SEN_RS04405	clpA	72193.6	-0.39462	0.191202	-2.06389	0.0390277	0.998584	66427.2	77730.2	-0.00197938
SEN_RS22615	SEN_RS22615	50.2914	0.747115	0.362255	2.0624	0.0391696	0.998584	51.3741	43.1791	0.00222571
SEN_RS18815	SEN_RS18815	13151.9	-0.601171	0.291762	-2.06048	0.0393523	0.998584	11782.6	14714	-0.00211191
SEN_RS17950	dppB	1188.35	-0.448496	0.217972	-2.05758	0.03963	0.998584	995.31	1181.47	-0.00197817
SEN_RS19095	atpD	46477.8	-0.503553	0.245452	-2.05153	0.0402149	0.998584	41496.6	50405.3	-0.00199972
SEN_RS15435	SEN_RS15435	100.752	0.66393	0.323659	2.05132	0.0402353	0.998584	106.292	86.8842	0.00213536
SEN_RS00180	SEN_RS00180	669.474	0.422509	0.205976	2.05125	0.0402426	0.998584	723.414	617.608	0.0019517
SEN_RS04625	SEN_RS04625	3223.27	-0.463714	0.226223	-2.04981	0.0403831	0.998584	2960.45	3535.55	-0.00196676
SEN_RS05740	ruvC	2893.03	-0.834863	0.407486	-2.04881	0.0404802	0.998584	2119.39	2934.21	-0.00221056
SEN_RS10850	SEN_RS10850	195631	0.768016	0.375958	2.04283	0.0410696	0.998584	211362	160689	0.00216887
SEN_RS03565	cydB	39361.1	-0.54312	0.266655	-2.03679	0.0416714	0.998584	35481.8	43814.5	-0.00199191
SEN_RS08725	SEN_RS08725	238.239	0.677196	0.332992	2.03367	0.0419849	0.998584	257.049	205.366	0.00208913
SEN_RS16210	rpsO	73730.4	0.817711	0.402678	2.03068	0.042287	0.998584	77139.2	57032.8	0.00214453
SEN_RS19725	SEN_RS19725	3918.01	0.486483	0.239739	2.02921	0.0424364	0.998584	4121.99	3406.53	0.00192831
SEN_RS17820	SEN_RS17820	152.339	0.615854	0.303516	2.02907	0.0424514	0.998584	166.006	136.339	0.00203003
SEN_RS06880	osmB	1484.68	1.05577	0.520345	2.02898	0.04246	0.998584	1546.19	1043.35	0.00212071
SEN_RS02795	SEN_RS02795	1771.06	-0.46159	0.227539	-2.02862	0.0424966	0.998584	1606.91	1911.14	-0.00191178
SEN_RS07845	SEN_RS07845	257.771	0.675831	0.334173	2.0224	0.0431351	0.998584	284.392	225.123	0.00205349
SEN_RS10480	SEN_RS10480	37.3416	1.87744	0.929153	2.02059	0.0433221	0.998584	32.4765	23.8586	0.00169978
SEN_RS17760	rsmJ	4941.76	-0.958679	0.474469	-2.02053	0.0433283	0.998584	3408.04	4793.82	-0.00211565
SEN_RS03255	ybeY	5759.78	-0.520974	0.257892	-2.02013	0.0433702	0.998584	5168.63	6242.04	-0.00192941
SEN_RS20460	coaA	11759.8	0.46811	0.23234	2.01477	0.0439292	0.998584	11811.8	9947.32	0.00188097
SEN_RS04700	pncB	3922.35	0.377859	0.187778	2.01227	0.0441919	0.998584	4148.89	3586.8	0.001862
SEN_RS04290	SEN_RS04290	264.339	0.570183	0.283613	2.01043	0.0443859	0.998584	276.891	229.434	0.00194147
SEN_RS22430	SEN_RS22430	2260.33	0.450922	0.224383	2.00961	0.0444729	0.998584	2409.68	2018.77	0.00186028
SEN_RS20425	SEN_RS20425	613.138	1.08845	0.542247	2.00729	0.0447189	0.998584	663.274	442.672	0.0020363
SEN_RS13595	SEN_RS13595	3306.26	0.57893	0.28849	2.00676	0.0447753	0.998584	3654.85	2950.65	0.00193821
SEN_RS08320	slyA	61538.1	0.483169	0.2409	2.00568	0.0448904	0.998584	68848.5	57024.6	0.00186712
SEN_RS10365	SEN_RS10365	82.85	0.867141	0.433215	2.00164	0.0453232	0.998584	87.8435	68.6956	0.00205682
SEN_RS19885	SEN_RS19885	2153.83	0.613521	0.30694	1.99883	0.0456267	0.998584	2239.53	1801.05	0.00194204
SEN_RS18290	lldD	153.883	-0.670841	0.335833	-1.99754	0.0457664	0.998584	134.519	165.992	-0.00197649
SEN_RS00060	dnaK	89910.7	-0.754761	0.379757	-1.98749	0.0468685	0.998584	74862.7	96595.3	-0.00198797
SEN_RS06760	SEN_RS06760	78.8259	0.647411	0.326448	1.9832	0.0473455	0.998584	81.509	68.1726	0.00192139
SEN_RS06755	SEN_RS06755	47.2999	0.919527	0.463916	1.9821	0.0474683	0.998584	50.9223	41.1858	0.00199483
SEN_RS14660	fucO	489.69	-0.420116	0.212339	-1.97851	0.0478707	0.998584	446.034	521.976	-0.00178086
SEN_RS02530	allS	834.092	0.438429	0.221757	1.97707	0.048034	0.998584	902.354	768.009	0.00178068
SEN_RS20580	thiC	4730.07	-0.54902	0.277811	-1.97623	0.0481283	0.998584	4067.1	5022.44	-0.00183686
SEN_RS22635	SEN_RS22635	5639.15	0.622074	0.315254	1.97325	0.0484676	0.998584	6062.1	4829.15	0.00187826
SEN_RS11270	SEN_RS11270	1267.27	-0.487432	0.247128	-1.97238	0.0485658	0.998584	1136.73	1365.2	-0.00178955
SEN_RS08165	rstA	9795.85	0.462489	0.235132	1.96693	0.0491911	0.998584	10697.9	9026.41	0.00176551
SEN_RS02515	sfbB	1156.98	-0.578508	0.294258	-1.96599	0.0493002	0.998584	1016.55	1278.9	-0.00183081
SEN_RS19660	SEN_RS19660	4969.54	-0.443344	0.225596	-1.96522	0.0493891	0.998584	4437.58	5266.05	-0.00175542
SEN_RS09635	fabG	131243	-0.456579	0.233133	-1.95845	0.0501775	0.998584	118570	140704	-0.0017443
SEN_RS12035	SEN_RS12035	8795.61	-0.386138	0.197312	-1.95699	0.0503481	0.998584	8114.99	9450.83	-0.00173871
SEN_RS15685	plsC	4447.12	0.355601	0.182159	1.95215	0.0509208	0.998584	4631.24	4042	0.00174682
SEN_RS17610	livH	243.182	-0.545467	0.279789	-1.94957	0.0512278	0.998584	213.124	254.855	-0.00176928
SEN_RS22855	SEN_RS22855	28.9729	-0.812747	0.416932	-1.94935	0.0512535	0.998584	26.818	31.4597	-0.00189162
SEN_RS16825	SEN_RS16825	6134.58	-0.535008	0.275054	-1.94511	0.0517623	0.998584	5195.49	6428.43	-0.00175244
SEN_RS06485	SEN_RS06485	2803.27	0.682224	0.351152	1.94281	0.0520386	0.998584	3026.8	2368.7	0.00183112
SEN_RS16880	rplQ	17042.3	-0.500069	0.257564	-1.94153	0.0521937	0.998584	15642.7	18906.4	-0.00172502
SEN_RS19100	atpG	19085.4	-0.529808	0.273177	-1.93944	0.0524484	0.998584	16971.4	20921.9	-0.00173621
SEN_RS08350	SEN_RS08350	243.393	-0.825792	0.426015	-1.93841	0.0525733	0.998584	202.155	267.263	-0.00186249
SEN_RS20790	SEN_RS20790	28.0565	0.967899	0.50027	1.93475	0.0530204	0.998584	29.9168	24.9034	0.00184723
SEN_RS03675	SEN_RS03675	32598.8	0.53924	0.279261	1.93095	0.0534886	0.998584	34693.8	27827.1	0.00172194
SEN_RS19020	SEN_RS19020	7287.03	-0.44241	0.229794	-1.92525	0.0541983	0.998584	6674.78	7862.09	-0.00166899
SEN_RS18245	mtlA	6486.12	-0.478878	0.248766	-1.92502	0.0542271	0.998584	5886.68	7080.51	-0.00167909
SEN_RS02925	SEN_RS02925	3956.56	0.336036	0.174624	1.92434	0.0543115	0.998584	4142.66	3643.06	0.00171144
SEN_RS22620	SEN_RS22620	474.016	0.409169	0.212727	1.92344	0.0544247	0.998584	500.898	432.241	0.00166397
SEN_RS19795	SEN_RS19795	206.279	0.710844	0.370172	1.92031	0.054819	0.998584	227.66	179.496	0.00178446
SEN_RS10250	SEN_RS10250	5968.92	0.587573	0.306048	1.91987	0.0548738	0.998584	6520.22	5213.21	0.00172348
SEN_RS00040	mog	4816.03	0.524798	0.274077	1.91478	0.05552	0.998584	5225.26	4312.05	0.00167766
SEN_RS04215	SEN_RS04215	3188.57	0.570981	0.298578	1.91233	0.0558334	0.998584	3504.94	2866.53	0.00169674
SEN_RS25090	SEN_RS25090	37.9551	0.735395	0.385281	1.90872	0.0562981	0.998584	39.4213	33.9661	0.001763
SEN_RS21915	SEN_RS21915	3192.76	0.398085	0.208563	1.9087	0.0563002	0.998584	3489.8	2988.05	0.0016364
SEN_RS02345	acrR	7881.55	0.541944	0.283968	1.90847	0.0563306	0.998584	8701.97	7145.3	0.00167244
SEN_RS05175	SEN_RS05175	368.861	0.556598	0.29214	1.90524	0.0567485	0.998584	393.107	319.133	0.00167291
SEN_RS01730	golB	178.167	1.09925	0.57716	1.90459	0.0568339	0.998584	197.548	135.184	0.00172842
SEN_RS04455	aat	1054.23	-0.480001	0.252629	-1.90002	0.0574302	0.998584	909.803	1097.79	-0.00162646
SEN_RS09720	flgG	5827.68	-0.584764	0.308292	-1.89679	0.0578556	0.998584	5118.95	6565.44	-0.00166855
SEN_RS09245	SEN_RS09245	1922.46	0.610813	0.32274	1.89259	0.0584128	0.998584	1995.54	1603.44	0.00167211
SEN_RS17350	bioH	3212.23	-0.51455	0.271924	-1.89225	0.058457	0.998584	2823.56	3426.61	-0.00162394
SEN_RS11670	napD	1586.56	-0.830544	0.439256	-1.8908	0.0586512	0.998584	1279.04	1798.23	-0.00173481
SEN_RS21770	ppa	204514	0.427531	0.226406	1.88834	0.0589809	0.998584	224733	191055	0.00159269
SEN_RS00065	dnaJ	23725.3	-0.552663	0.292846	-1.88722	0.0591314	0.998584	20554.3	24967.8	-0.00163108
SEN_RS08580	SEN_RS08580	2564.43	0.62987	0.334111	1.88521	0.0594013	0.998584	2902.65	2330.43	0.00166424
SEN_RS08360	SEN_RS08360	1334.23	-0.446998	0.237438	-1.88259	0.0597566	0.998584	1226.76	1443.9	-0.00158284
SEN_RS09950	SEN_RS09950	11.9413	1.29689	0.689978	1.87961	0.0601609	0.998584	12.286	10.7833	0.0015871
SEN_RS04380	SEN_RS04380	74102.7	0.731091	0.389755	1.87577	0.0606867	0.998584	82866.7	62078.6	0.00167982
SEN_RS00155	SEN_RS00155	1096.68	0.600611	0.321656	1.86725	0.0618672	0.998584	1071.66	874.5	0.00161045
SEN_RS20400	fabR	14463.9	-0.484556	0.260037	-1.86341	0.0624042	0.998584	12739.9	15234.9	-0.00155357
SEN_RS00115	bcfC	511.847	0.42933	0.230426	1.8632	0.0624345	0.998584	541.637	462.601	0.00154402
SEN_RS21340	groL	320451	-0.610262	0.327554	-1.86309	0.0624498	0.998584	273026	335891	-0.0016057
SEN_RS15455	SEN_RS15455	785.522	0.40907	0.219577	1.86299	0.062464	0.998584	849.971	726.639	0.00154556
SEN_RS06360	SEN_RS06360	6975.57	0.587718	0.315602	1.86221	0.062573	0.998584	7699.68	6204.33	0.00159367
SEN_RS01650	stbB	3.59328	2.96665	1.59459	1.86044	0.0628226	0.998584	3.58223	3.29292	0.00130378
SEN_RS23475	SEN_RS23475	23.6063	1.07909	0.580391	1.85924	0.0629932	0.998584	25.1787	20.9093	0.00161869
SEN_RS03680	SEN_RS03680	1114.84	0.564466	0.303843	1.85776	0.0632037	0.998584	1115.37	914.79	0.00157375
SEN_RS21235	SEN_RS21235	302.335	-0.367774	0.198059	-1.85689	0.0633262	0.998584	283.018	322.594	-0.00155179
SEN_RS17660	SEN_RS17660	879.539	-0.526305	0.283455	-1.85675	0.0633473	0.998584	771.323	935.296	-0.00155529
SEN_RS24680	hisL	1176.22	0.552947	0.297842	1.85651	0.0633809	0.998584	1206.98	995.859	0.00156607
SEN_RS10635	pduH	8.73071	2.94036	1.58487	1.85526	0.0635586	0.998584	7.52372	6.48586	0.0012915
SEN_RS11955	nuoL	16429.5	-0.432139	0.233122	-1.8537	0.0637816	0.998584	15117.8	17960.9	-0.00152603
SEN_RS18395	waaZ	27219.7	0.470754	0.254171	1.85212	0.0640093	0.998584	29829.3	24839.4	0.00152781
SEN_RS11740	SEN_RS11740	1905.59	0.401052	0.216599	1.85159	0.0640846	0.998584	2035.73	1739.64	0.00152617
SEN_RS00150	SEN_RS00150	65.8446	0.767712	0.414772	1.85093	0.0641802	0.998584	72.8904	58.4511	0.00162883
SEN_RS05525	SEN_RS05525	11306.4	0.431771	0.233512	1.84903	0.064453	0.998584	12016.3	10212.1	0.00151727
SEN_RS21065	nrfB	1325.05	-0.545955	0.295269	-1.84901	0.0644567	0.998584	1137.48	1400.29	-0.00154768
SEN_RS13965	gutQ	2757.81	-0.478898	0.2595	-1.84547	0.0649698	0.998584	2347.35	2807.82	-0.00151697
SEN_RS08490	SEN_RS08490	338.82	-0.667703	0.362165	-1.84364	0.0652351	0.998584	313.616	407.367	-0.00158587
SEN_RS22750	rprA	11.1223	1.55468	0.844201	1.8416	0.0655343	0.998584	11.2674	9.74706	0.00140042
SEN_RS10330	SEN_RS10330	664.562	0.396428	0.21535	1.84086	0.0656426	0.998584	688.966	596.424	0.00150791
SEN_RS08010	SEN_RS08010	208.972	-0.605569	0.329135	-1.83988	0.0657858	0.998584	186.487	231.848	-0.00155397
SEN_RS05085	SEN_RS05085	9643.5	0.53917	0.29335	1.83797	0.0660663	0.998584	10087	8374.32	0.00152272
SEN_RS16865	SEN_RS16865	5940.92	0.561335	0.305535	1.83722	0.0661776	0.998584	6078.61	4959.45	0.00153015
SEN_RS06170	SEN_RS06170	16310.1	-0.662582	0.360881	-1.83601	0.0663562	0.998584	13792.4	18222.5	-0.00156743
SEN_RS13630	iroC	472.534	-0.582553	0.317446	-1.83513	0.066487	0.998584	391.464	481.566	-0.00153463
SEN_RS14080	sitA	156.536	0.61062	0.332804	1.83477	0.0665393	0.998584	170.792	140.233	0.00154532
SEN_RS17885	bcsB	2032.89	-0.446829	0.24355	-1.83465	0.0665576	0.998584	1815.36	2138.02	-0.00149106
SEN_RS20895	pspG	366.47	0.383472	0.209019	1.83463	0.0665609	0.998584	388.344	337.921	0.00150198
SEN_RS19045	pstA	568.193	-0.442609	0.241373	-1.83372	0.0666962	0.998584	515.383	607.37	-0.00148906
SEN_RS01420	SEN_RS01420	470.19	0.563401	0.308533	1.82606	0.0678408	0.998584	499.737	406.017	0.0015086
SEN_RS05155	SEN_RS05155	3116.57	0.682787	0.373944	1.82591	0.0678639	0.998584	3138.74	2485.35	0.00155211
SEN_RS09475	pepT	34570.4	-0.484607	0.265511	-1.82518	0.0679735	0.998584	29633.1	36062	-0.00147991
SEN_RS19555	SEN_RS19555	827.819	-0.436285	0.239099	-1.82471	0.0680455	0.998584	730.07	857.249	-0.0014724
SEN_RS05225	SEN_RS05225	80.5773	0.719356	0.394278	1.82449	0.0680786	0.998584	82.6416	67.1839	0.00155887
SEN_RS11945	nuoN	9787.38	-0.548678	0.301118	-1.82213	0.0684346	0.998584	8335.68	10446.3	-0.00149514
SEN_RS05655	cheZ	14762.9	-0.598272	0.328437	-1.82157	0.0685196	0.998584	12806.2	16586.5	-0.0015133
SEN_RS00215	SEN_RS00215	65.1597	0.597067	0.327819	1.82133	0.068557	0.998584	70.8604	60.0933	0.00151233
SEN_RS20080	SEN_RS20080	680.549	0.495942	0.272399	1.82064	0.0686609	0.998584	719.796	600.556	0.0014744
SEN_RS19960	SEN_RS19960	2843.39	-0.511277	0.281177	-1.81834	0.0690115	0.998584	2497.7	3060.4	-0.00147466
SEN_RS08635	SEN_RS08635	175.15	-0.701324	0.386866	-1.81284	0.069857	0.998584	158.305	201.854	-0.00152924
SEN_RS16915	rplO	77210.9	-0.651674	0.360271	-1.80884	0.0704755	0.998584	67238.7	86830.1	-0.00150642
SEN_RS13295	acpS	2108.87	-0.640228	0.3541	-1.80804	0.0706001	0.998584	1707.85	2174	-0.00150101
SEN_RS11560	yejM	10768.5	0.390588	0.216135	1.80714	0.07074	0.998584	11311.4	9737.2	0.00145007
SEN_RS20875	SEN_RS20875	4799.05	-0.548505	0.304056	-1.80396	0.0712379	0.998584	4148.01	5035.8	-0.00146
SEN_RS04030	SEN_RS04030	1856.82	0.640807	0.355657	1.80176	0.0715838	0.998584	1974.02	1530.77	0.00148844
SEN_RS04115	gsiD	1773.28	-0.369076	0.20493	-1.80099	0.0717048	0.998584	1658.78	1915.19	-0.00145121
SEN_RS15700	SEN_RS15700	6240.26	-0.334742	0.185937	-1.8003	0.0718129	0.998584	5931.95	6751.79	-0.00148283
SEN_RS04110	gsiC	2055.13	-0.380044	0.211466	-1.79719	0.072306	0.998584	1874.13	2166.59	-0.00143791
SEN_RS06715	SEN_RS06715	20649.7	0.520254	0.28958	1.79658	0.0724023	0.998584	22634	18756.1	0.0014368
SEN_RS10285	SEN_RS10285	1381.41	0.515162	0.287004	1.79496	0.0726598	0.998584	1423.83	1155.98	0.00143229
SEN_RS11030	udk	4909.69	0.447387	0.24967	1.79191	0.0731469	0.998584	5215.24	4360.44	0.00141418
SEN_RS01905	yaiA	3194.63	0.336047	0.187745	1.78991	0.0734682	0.998584	3388.49	2979.7	0.00146329
SEN_RS14280	SEN_RS14280	806.948	0.626164	0.350067	1.78869	0.073664	0.998584	910.153	731.102	0.00145768
SEN_RS20845	ubiA	5269.46	-0.303862	0.170016	-1.78725	0.0738974	0.998584	4948.58	5567.42	-0.00150908
SEN_RS03820	SEN_RS03820	1996.96	-0.79702	0.447507	-1.78102	0.0749088	0.998584	1467.82	1991.97	-0.00147703
SEN_RS18925	SEN_RS18925	141.315	-0.459554	0.258182	-1.77996	0.0750817	0.998584	126.572	146.61	-0.00139418
SEN_RS10855	SEN_RS10855	130116	0.647824	0.363976	1.77985	0.0751	0.998584	139479	111823	0.00144705
SEN_RS17125	SEN_RS17125	1973.7	0.50669	0.28507	1.77742	0.0754992	0.998584	2184.09	1820.04	0.00139831
SEN_RS16340	ibaG	2105.5	0.586153	0.330131	1.77552	0.0758125	0.998584	2358.56	1871.05	0.00141928
SEN_RS05860	copD	8828.38	-0.406158	0.228799	-1.77518	0.0758689	0.998584	8132.45	9493.73	-0.00138995
SEN_RS22650	SEN_RS22650	671.296	0.491856	0.277427	1.77292	0.0762424	0.998584	724.839	598.06	0.00138692
SEN_RS10670	pduP	31.3417	1.55114	0.875451	1.77182	0.0764241	0.998584	26.0848	21.5667	0.00126553
SEN_RS01930	araJ	1533.95	-0.443582	0.250461	-1.77106	0.0765502	0.998584	1376.12	1634.07	-0.00137818
SEN_RS04630	elyC	483.783	0.424085	0.23955	1.77034	0.0766704	0.998584	501.428	432.352	0.00137821
SEN_RS14285	SEN_RS14285	460.453	0.353008	0.199483	1.76962	0.076791	0.998584	493.791	435.05	0.00141087
SEN_RS10105	SEN_RS10105	48.8518	-0.690637	0.390933	-1.76664	0.0772887	0.998584	39.7503	45.9727	-0.00143222
SEN_RS00085	SEN_RS00085	76.4073	0.57912	0.328368	1.76363	0.0777941	0.998584	79.8067	68.281	0.00139504
SEN_RS07105	SEN_RS07105	4834.93	0.476431	0.270217	1.76314	0.0778761	0.998584	5250.05	4433.67	0.00136726
SEN_RS01380	tssG	1175.67	0.468481	0.265786	1.76263	0.0779637	0.998584	1278.52	1076.42	0.00136533
SEN_RS16430	mtgA	4810.2	-0.469929	0.266874	-1.76086	0.0782619	0.998584	4087.9	4917.99	-0.0013625
SEN_RS20055	cpxP	21203.1	-0.434997	0.247269	-1.7592	0.0785432	0.998584	19219.2	22870.8	-0.00135851
SEN_RS12140	SEN_RS12140	1902.98	-0.373476	0.212329	-1.75895	0.0785861	0.998584	1766.32	2026.67	-0.00137747
SEN_RS07815	SEN_RS07815	211.45	0.570519	0.324433	1.75851	0.0786605	0.998584	228.16	190.096	0.00138307
SEN_RS20560	thiG	66.2967	-0.624361	0.35517	-1.75792	0.078761	0.998584	57.35	67.6197	-0.00139829
SEN_RS13140	suhB	20379.2	0.491005	0.2794	1.75735	0.0788579	0.998584	20160.8	16611.3	0.00135982
SEN_RS07475	sgcC	515.662	0.610905	0.34766	1.75719	0.0788851	0.998584	564.344	459.796	0.00139298
SEN_RS01115	map	15107	0.274297	0.156189	1.75619	0.0790559	0.998584	15888.4	14287.4	0.00152407
SEN_RS00975	thpR	650.289	-0.460927	0.263816	-1.74715	0.0806109	0.998584	550.964	650.904	-0.00133864
SEN_RS15400	SEN_RS15400	3208.43	0.560894	0.321318	1.7456	0.0808796	0.998584	3266.59	2702.6	0.00135721
SEN_RS02990	rnk	3422.15	0.476803	0.273149	1.74558	0.0808837	0.998584	3708.91	3080.84	0.00133763
SEN_RS09390	cspF	1134.36	0.666902	0.382075	1.74548	0.0809021	0.998584	1230.69	970.794	0.0013862
SEN_RS20125	lsrC	3138.22	-0.910179	0.521946	-1.74382	0.0811907	0.998584	2442.39	3691.14	-0.00139682
SEN_RS06870	pyrF	1083.16	0.5024	0.288473	1.74158	0.0815814	0.998584	1045.96	878.936	0.0013353
SEN_RS19210	SEN_RS19210	7612.65	-0.437326	0.251138	-1.74138	0.0816177	0.998584	6943.22	8197.78	-0.00132899
SEN_RS19905	fdhE	6248.28	-0.52439	0.301375	-1.73999	0.0818608	0.998584	5190.31	6316.73	-0.0013376
SEN_RS07735	SEN_RS07735	1382.57	-0.582232	0.334879	-1.73863	0.0820996	0.998584	1209.97	1489.37	-0.00135108
SEN_RS03400	seqA	12414	0.46434	0.267108	1.7384	0.0821402	0.998584	13653.8	11327.2	0.00132444
SEN_RS02910	cstA	6933.96	-0.397197	0.228532	-1.73804	0.0822037	0.998584	6275.24	7261.95	-0.00133179
SEN_RS20600	nfi	3506.1	-0.571391	0.328886	-1.73735	0.0823248	0.998584	2950.65	3644.44	-0.00134575
SEN_RS09785	mdtH	1164	-0.422269	0.243497	-1.73419	0.082885	0.998584	1029.94	1211.88	-0.00131902
SEN_RS03640	nadA	314.709	0.49998	0.288354	1.73391	0.0829335	0.998584	340.541	286.657	0.00132198
SEN_RS05915	SEN_RS05915	10442.8	0.517728	0.298918	1.732	0.0832729	0.998584	11508.8	9444.95	0.00132252
SEN_RS19595	ubiJ	12082	-0.420163	0.242752	-1.73083	0.0834818	0.998584	10588.4	12485.7	-0.001314
SEN_RS22595	creB	1132.98	-0.514858	0.29753	-1.73044	0.0835509	0.998584	947.915	1154.07	-0.00131926
SEN_RS12400	SEN_RS12400	2129.17	-0.460236	0.266411	-1.72754	0.0840705	0.998584	1954.35	2317.31	-0.00130648
SEN_RS06905	SEN_RS06905	192.172	0.506097	0.293038	1.72707	0.0841553	0.998584	207.286	176.396	0.00131181
SEN_RS11075	baeR	1234.6	0.384722	0.223074	1.72464	0.084593	0.998584	1332.15	1151.51	0.00131583
SEN_RS07060	SEN_RS07060	120.05	0.482348	0.280004	1.72265	0.0849524	0.998584	128.545	110.53	0.0013006
SEN_RS07510	SEN_RS07510	1705.29	0.43011	0.249746	1.72219	0.0850356	0.998584	1864.38	1568.71	0.00129876
SEN_RS17355	gntX	11288.8	-0.599618	0.348348	-1.72132	0.085193	0.998584	9660.35	12018.1	-0.00132555
SEN_RS09725	SEN_RS09725	7888.02	-0.570002	0.331433	-1.71981	0.0854665	0.998584	6937.99	8963.8	-0.0013151
SEN_RS18025	tag	1603.01	0.476658	0.2772	1.71955	0.0855148	0.998584	1742.24	1451.71	0.0012949
SEN_RS13990	hydN	1015.09	2.56929	1.49423	1.71947	0.0855284	0.998584	495.559	291.343	0.00105639
SEN_RS20630	zraR	5364.77	-0.311396	0.18145	-1.71615	0.0861346	0.998584	4928.4	5551.66	-0.00137596
SEN_RS02335	acrB	23352.3	-0.408483	0.238155	-1.7152	0.0863083	0.998584	21504.9	25083.4	-0.00129193
SEN_RS19105	atpA	35759	-0.569826	0.332294	-1.71482	0.0863774	0.998584	30851.7	38593.7	-0.0013066
SEN_RS00800	lpdA	34758.1	-0.400518	0.233731	-1.71359	0.0866049	0.998584	31997	37292.7	-0.00129186
SEN_RS20315	SEN_RS20315	9866.31	-0.444746	0.259784	-1.71198	0.0868995	0.998584	8698.42	10383.6	-0.00128154
SEN_RS17260	SEN_RS17260	96.1469	-0.663141	0.387765	-1.71016	0.0872361	0.998584	83.1657	102.715	-0.00132109
SEN_RS04365	hcp	669.426	-0.496909	0.290582	-1.71005	0.0872567	0.998584	604.167	725.483	-0.00128238
SEN_RS22420	SEN_RS22420	1618.31	0.494379	0.290022	1.70463	0.0882639	0.998584	1722.1	1437.23	0.0012733
SEN_RS11965	nuoJ	4663.64	-0.442313	0.259838	-1.70227	0.0887055	0.998584	4209.42	5032.94	-0.00126644
SEN_RS15640	dkgA	1208.56	-0.315281	0.185386	-1.70067	0.0890051	0.998584	1151.27	1298.3	-0.00134492
SEN_RS17875	bcsC	6111.22	-0.431426	0.253894	-1.69924	0.0892743	0.998584	5347.2	6294.24	-0.00126268
SEN_RS24555	SEN_RS24555	288.938	0.660942	0.389011	1.69903	0.089313	0.998584	309.155	248.543	0.00130115
SEN_RS08445	ssaR	760.112	-0.524896	0.309149	-1.69787	0.0895316	0.998584	717.573	880.011	-0.00126803
SEN_RS11195	SEN_RS11195	1935.34	0.405685	0.239232	1.69578	0.0899275	0.998584	2033.34	1745.13	0.00126267
SEN_RS09255	SEN_RS09255	485.827	0.531355	0.313418	1.69536	0.0900079	0.998584	515.808	433.884	0.00126534
SEN_RS07380	SEN_RS07380	171.145	0.501887	0.296053	1.69526	0.0900257	0.998584	187.083	159.446	0.0012596
SEN_RS12310	sixA	8348.72	-0.422099	0.24909	-1.69456	0.0901584	0.998584	7282.62	8654.06	-0.00125688
SEN_RS17240	aroK	40998.4	0.348654	0.205781	1.6943	0.0902079	0.998584	42762.6	37379.1	0.00129409
SEN_RS01225	rof	15586.6	0.638743	0.3771	1.69383	0.0902974	0.998584	16803.8	13535.9	0.00128764
SEN_RS04340	SEN_RS04340	2690.92	0.361486	0.213427	1.69372	0.0903188	0.998584	2773.18	2416.76	0.00128228
SEN_RS25235	SEN_RS25235	557.685	0.502437	0.297037	1.6915	0.0907417	0.998584	584.758	490.105	0.00125375
SEN_RS07730	bdm	644.872	0.740749	0.438413	1.68962	0.0911014	0.998584	655.159	500.505	0.00129624
SEN_RS20815	malF	25709.7	-0.742096	0.440395	-1.68507	0.0919751	0.998584	21473.8	28855.6	-0.00128833
SEN_RS17765	prlC	12250.1	-0.472841	0.2808	-1.68391	0.0921992	0.998584	11078.6	13097.4	-0.00123847
SEN_RS16135	SEN_RS16135	625.051	-0.574447	0.341661	-1.68134	0.0926976	0.998584	520.916	638.15	-0.00125241
SEN_RS11975	nuoH	9980.05	-0.472366	0.280976	-1.68116	0.0927317	0.998584	9133.89	11130.2	-0.00123423
SEN_RS19410	SEN_RS19410	351.015	1.12274	0.667912	1.68097	0.0927691	0.998584	362.34	245.799	0.00123241
SEN_RS03340	nagE	17007.5	-0.4953	0.294692	-1.68074	0.0928138	0.998584	14887.1	18170.3	-0.00123593
SEN_RS17605	livM	360.483	-0.526069	0.313016	-1.68065	0.0928312	0.998584	312.085	375.54	-0.00124091
SEN_RS08600	fumD	1301.81	-0.425564	0.253357	-1.6797	0.0930156	0.998584	1160.43	1349.49	-0.00123373
SEN_RS08585	SEN_RS08585	3476.93	0.555215	0.330563	1.67961	0.0930342	0.998584	3895.28	3236.11	0.00124533
SEN_RS05995	SEN_RS05995	150.072	0.744505	0.443522	1.67862	0.0932259	0.998584	150.917	121.498	0.00127724
SEN_RS08605	ttrR	2046.83	-0.341673	0.203604	-1.67813	0.0933218	0.998584	1911.9	2171.54	-0.0012762
SEN_RS10300	SEN_RS10300	21120.7	0.563641	0.335905	1.67798	0.0933515	0.998584	21410.2	17608.7	0.00124459
SEN_RS21815	SEN_RS21815	809.925	-0.526482	0.313985	-1.67677	0.093587	0.998584	725.169	879.311	-0.00123492
SEN_RS04210	SEN_RS04210	1915	-0.403843	0.240897	-1.67641	0.093657	0.998584	1684.45	1963.07	-0.00123395
SEN_RS19310	ppiC	45722.9	0.741719	0.443447	1.67262	0.0944018	0.998584	47948.4	37626.6	0.00126662
SEN_RS01875	iraP	16743	0.587174	0.351662	1.66971	0.0949767	0.998584	18361	14691.2	0.00123658
SEN_RS01785	SEN_RS01785	2326.58	-0.595397	0.356779	-1.66881	0.095155	0.998584	1923.24	2389.05	-0.00123691
SEN_RS17490	glgB	7043.76	0.366336	0.219574	1.66839	0.0952375	0.998584	7207.85	6289.54	0.00124048
SEN_RS17560	ugpQ	1131.18	-0.444075	0.266343	-1.66731	0.0954535	0.998584	975.597	1150.44	-0.00121316
SEN_RS21060	nrfA	4797.04	-0.590295	0.354099	-1.66703	0.0955082	0.998584	4298.15	5459.38	-0.00123297
SEN_RS09180	SEN_RS09180	407.448	0.445289	0.267238	1.66626	0.0956611	0.998584	441.844	374.313	0.00121153
SEN_RS13060	SEN_RS13060	3929.86	-0.375892	0.225907	-1.66392	0.0961279	0.998584	3612.2	4181.01	-0.00122779
SEN_RS01440	SEN_RS01440	972.878	0.818127	0.491761	1.66367	0.0961793	0.998584	1062.74	828.779	0.00125316
SEN_RS09580	SEN_RS09580	2117.98	-0.487035	0.292903	-1.66279	0.0963551	0.998584	1814.72	2207.64	-0.0012076
SEN_RS18595	SEN_RS18595	74.1412	0.623102	0.374896	1.66207	0.0964997	0.998584	78.158	66.553	0.00123181
SEN_RS11455	SEN_RS11455	947.605	0.444662	0.267671	1.66123	0.0966678	0.998584	1017.43	853.497	0.00120411
SEN_RS05065	SEN_RS05065	99.7815	-0.855474	0.516408	-1.65659	0.0976033	0.998584	76.493	100.019	-0.00123913
SEN_RS06295	SEN_RS06295	56416.9	0.298242	0.180251	1.65459	0.0980068	0.998584	58414.6	52116.4	0.00130144
SEN_RS21750	tamB	29123.2	-0.332627	0.201369	-1.65183	0.0985691	0.998584	26768.7	30450.2	-0.00124646
SEN_RS08015	rspA	211.774	-0.502737	0.304361	-1.65178	0.0985794	0.998584	191.444	229.114	-0.00119294
SEN_RS08865	infC	440447	-0.479934	0.29072	-1.65085	0.0987695	0.998584	392037	475321	-0.0011892
SEN_RS24225	SEN_RS24225	1772.51	0.343655	0.208222	1.65042	0.0988568	0.998584	1857.36	1625.64	0.00123263
SEN_RS18610	SEN_RS18610	600.196	0.48788	0.295667	1.6501	0.0989232	0.998584	629.12	528.102	0.00118876
SEN_RS17550	ggt	716.024	-0.337278	0.2045	-1.64928	0.0990898	0.998584	645.258	728.649	-0.00123749
SEN_RS05630	cheW	18251.4	-0.391987	0.237681	-1.64921	0.0991043	0.998584	17913.1	20930.4	-0.00119827
SEN_RS19820	SEN_RS19820	247.085	-0.532374	0.322808	-1.6492	0.0991072	0.998584	222.718	268.453	-0.00119368
SEN_RS02685	SEN_RS02685	289.058	-0.362331	0.219842	-1.64814	0.0993237	0.998584	280.617	319.653	-0.00121344
SEN_RS12485	SEN_RS12485	227.022	0.900306	0.54662	1.64704	0.0995497	0.998584	245.031	181.651	0.00121844
SEN_RS10345	SEN_RS10345	58.1003	0.689083	0.418593	1.64619	0.0997254	0.998584	58.427	48.9451	0.00121693
SEN_RS06735	SEN_RS06735	9245.2	-0.405454	0.24637	-1.64571	0.0998231	0.998584	8136.28	9548.03	-0.00118834
SEN_RS16465	SEN_RS16465	2596.76	0.55264	0.335994	1.64479	0.100013	0.998584	2639.59	2165.81	0.00119073
SEN_RS18235	selA	12529.7	-0.491294	0.298878	-1.64379	0.100219	0.998584	10091.2	12240.8	-0.0011798
SEN_RS13195	cadC	15109.5	0.310864	0.189243	1.64267	0.100451	0.998584	15372.1	13638.9	0.00126189
SEN_RS22655	SEN_RS22655	2186.84	0.606497	0.369457	1.64159	0.100675	0.998584	2406.44	1944.68	0.00119624
SEN_RS05485	SEN_RS05485	5892.15	0.437405	0.266937	1.63861	0.101294	0.998584	5969.64	5047.14	0.00117177
SEN_RS19625	rfaH	2391.11	0.478324	0.291951	1.63837	0.101344	0.998584	2544.25	2127.67	0.00117084
SEN_RS16345	mlaB	2467.11	-0.590905	0.361396	-1.63506	0.102036	0.998584	1948.65	2475.95	-0.00118326
SEN_RS17330	feoA	952.992	0.492128	0.300991	1.63503	0.102043	0.998584	1061.26	871.679	0.00116707
SEN_RS23435	SEN_RS23435	26.9289	0.702454	0.429714	1.6347	0.102112	0.998584	29.1438	25.3746	0.00119994
SEN_RS10145	SEN_RS10145	344.595	0.471331	0.288402	1.63428	0.102199	0.998584	385.692	326.184	0.00116458
SEN_RS11595	pagL	2818.83	0.743998	0.455367	1.63384	0.102292	0.998584	2986.53	2295.5	0.00120183
SEN_RS06980	pspD	459.183	-0.473494	0.289836	-1.63367	0.102329	0.998584	413.264	488.818	-0.00116378
SEN_RS05050	SEN_RS05050	1298.39	-0.791936	0.485091	-1.63255	0.102563	0.998584	872.408	1171.93	-0.00120093
SEN_RS03490	pxpA	4032.66	-0.280648	0.171919	-1.63244	0.102587	0.998584	3839.44	4279.36	-0.00130284
SEN_RS02820	SEN_RS02820	425.817	0.40106	0.245764	1.63189	0.102703	0.998584	448.395	387.623	0.00116997
SEN_RS13445	clpB	62771.1	-0.476052	0.29185	-1.63115	0.102858	0.998584	55992.1	66417.2	-0.00116028
SEN_RS05580	araH	20.8423	0.866266	0.531222	1.6307	0.102953	0.998584	22.4686	19.4577	0.00119441
SEN_RS21840	SEN_RS21840	2835.24	-0.257012	0.157677	-1.62999	0.103103	0.998584	2713.27	2995.27	-0.00136042
SEN_RS12300	prmB	3755	0.330846	0.203304	1.62735	0.103663	0.998584	3992.72	3501.61	0.0012124
SEN_RS10800	hisF	1527.5	-0.335282	0.206062	-1.62709	0.103718	0.998584	1444.85	1644.77	-0.00120707
SEN_RS20480	SEN_RS20480	874.922	0.806614	0.496074	1.626	0.10395	0.998584	929.323	647.517	0.00118999
SEN_RS12650	SEN_RS12650	2870.52	0.435196	0.267829	1.6249	0.104184	0.998584	2997.44	2546.8	0.00115251
SEN_RS23140	SEN_RS23140	40.6694	0.70191	0.432051	1.6246	0.104248	0.998584	44.457	37.8726	0.00118381
SEN_RS19915	fdxH	7445.4	-0.585644	0.360868	-1.62287	0.104617	0.998584	6422.26	7961.03	-0.0011639
SEN_RS19600	ubiB	65694.9	-0.339666	0.209347	-1.6225	0.104696	0.998584	61959.7	70508	-0.00119585
SEN_RS02375	apt	7252.08	0.371854	0.229213	1.62231	0.104738	0.998584	7447.51	6451.09	0.00116998
SEN_RS24170	SEN_RS24170	1789.83	0.429542	0.264777	1.62228	0.104744	0.998584	1965.95	1648.25	0.00114958
SEN_RS12660	SEN_RS12660	3735.76	0.516184	0.318733	1.61949	0.105342	0.998584	4118.01	3414.33	0.00114742
SEN_RS11545	SEN_RS11545	14685.5	0.408243	0.252477	1.61695	0.105889	0.998584	16014.4	13796.3	0.00114669
SEN_RS17340	feoC	759.096	0.383045	0.236987	1.61631	0.106027	0.998584	779.147	675.379	0.00115544
SEN_RS14975	vapB	19549.3	0.729949	0.452175	1.61431	0.106461	0.998584	21278.1	16634.7	0.00116982
SEN_RS04975	SEN_RS04975	168.989	-0.469619	0.29123	-1.61254	0.106845	0.998584	155.304	180.997	-0.00113364
SEN_RS00230	ribF	11376.3	-0.477855	0.296718	-1.61047	0.107296	0.998584	9753.22	11681.8	-0.00113102
SEN_RS25075	SEN_RS25075	59.1656	0.778844	0.48375	1.61001	0.107395	0.998584	66.3535	52.5967	0.00116458
SEN_RS10140	SEN_RS10140	28.6166	-0.700044	0.435962	-1.60575	0.10833	0.998584	26.7215	30.7925	-0.0011543
SEN_RS08640	SEN_RS08640	105.07	0.591563	0.368567	1.60504	0.108485	0.998584	112.309	94.3224	0.00113858
SEN_RS15035	SEN_RS15035	5442.82	-0.229974	0.143302	-1.60482	0.108533	0.998584	5101.46	5573.42	-0.00141248
SEN_RS15995	SEN_RS15995	1631.83	-0.422819	0.263839	-1.60257	0.109031	0.998584	1509.5	1775.86	-0.00112334
SEN_RS20035	SEN_RS20035	3584.98	-0.40454	0.2525	-1.60214	0.109125	0.998584	3197.19	3729.56	-0.00112728
SEN_RS15855	plsY	3538.57	-0.381581	0.238312	-1.60119	0.109336	0.998584	3175.88	3674.55	-0.00113514
SEN_RS01890	proC	4003.97	-0.458549	0.286788	-1.59891	0.10984	0.998584	3521.21	4215.88	-0.00111475
SEN_RS14990	SEN_RS14990	763.525	1.56678	0.979942	1.59885	0.109855	0.998584	688.842	466.89	0.000986549
SEN_RS16155	SEN_RS16155	18393.5	-0.361944	0.226491	-1.59805	0.110032	0.998584	17022.7	19703.4	-0.00114247
SEN_RS19015	SEN_RS19015	1821.39	0.585239	0.367247	1.59358	0.111029	0.998584	2009.23	1663.36	0.00112097
SEN_RS19510	SEN_RS19510	2229.02	0.485334	0.304576	1.59347	0.111054	0.998584	2228.29	1868.94	0.00110783
SEN_RS13750	SEN_RS13750	1203.33	0.435099	0.27337	1.59161	0.111472	0.998584	1324.91	1136.52	0.00110646
SEN_RS21630	SEN_RS21630	547.155	-0.399867	0.251325	-1.59103	0.111602	0.998584	492.23	574.603	-0.00111364
SEN_RS11985	nuoF	7029.71	-0.477117	0.300172	-1.58948	0.111952	0.998584	6125.19	7513.83	-0.00110198
SEN_RS12330	fadL	4168.09	0.40272	0.253412	1.58919	0.112017	0.998584	4502.42	3902.68	0.0011102
SEN_RS00420	srfN	3038.2	0.435595	0.274144	1.58893	0.112076	0.998584	3268.73	2778.16	0.00110277
SEN_RS13100	fdx	3397.94	0.464916	0.292926	1.58714	0.11248	0.998584	3730.75	3174.6	0.00109861
SEN_RS05150	SEN_RS05150	5280.47	0.393341	0.247899	1.5867	0.112581	0.998584	5659.82	4891.69	0.00111016
SEN_RS05020	hpaX	136.466	-0.457345	0.288345	-1.5861	0.112716	0.998584	126.592	145.185	-0.00109733
SEN_RS16925	rpsE	79180.5	-0.568556	0.358461	-1.5861	0.112716	0.998584	71844	88784.9	-0.00110772
SEN_RS06800	SEN_RS06800	2186.9	-0.392994	0.247868	-1.5855	0.112854	0.998584	1938.42	2271.26	-0.00110867
SEN_RS05925	SEN_RS05925	711.52	0.377727	0.238517	1.58365	0.113273	0.998584	763.601	668.097	0.00111315
SEN_RS15370	mltC	1793.98	0.332496	0.210441	1.58	0.114107	0.998584	1942.67	1703.1	0.00114314
SEN_RS06845	acnA	1932.4	-0.328037	0.207714	-1.57927	0.114273	0.998584	1830.53	2082.05	-0.00114703
SEN_RS20145	lsrG	1368.02	-0.7285	0.461512	-1.57851	0.114449	0.998584	1204.94	1551.26	-0.00111502
SEN_RS20645	SEN_RS20645	36351.9	0.630463	0.39963	1.57762	0.114653	0.998584	35813.9	28039.4	0.00110476
SEN_RS08085	osmV	444.603	0.285668	0.181201	1.57653	0.114904	0.998584	474.573	427.148	0.00120741
SEN_RS19895	SEN_RS19895	3484.82	0.624315	0.396222	1.57567	0.115102	0.998584	3791.36	3084.25	0.00110116
SEN_RS04060	SEN_RS04060	12.7802	1.14094	0.724106	1.57565	0.115106	0.998584	13.498	11.6438	0.00105586
SEN_RS11015	SEN_RS11015	3108.57	0.29834	0.189392	1.57525	0.115198	0.998584	3304.41	2952.78	0.00118254
SEN_RS21800	SEN_RS21800	873.786	-0.46627	0.296503	-1.57256	0.11582	0.998584	811.097	955.931	-0.00107901
SEN_RS04930	SEN_RS04930	22.4333	0.96095	0.612232	1.56958	0.116512	0.998584	23.0713	19.943	0.00108475
SEN_RS08145	pntA	13433.4	-0.291076	0.185615	-1.56817	0.11684	0.998584	12639.9	14197.7	-0.00118497
SEN_RS00745	gspE	20.643	0.803822	0.513112	1.56656	0.117217	0.998584	21.0238	18.7825	0.00109736
SEN_RS00855	SEN_RS00855	15800.2	0.376557	0.240383	1.56649	0.117234	0.998584	17069.5	14820.5	0.00109074
SEN_RS04715	SEN_RS04715	75.4131	-0.559496	0.357597	-1.5646	0.117677	0.998584	69.3774	81.8215	-0.00107662
SEN_RS03855	SEN_RS03855	36.689	0.684881	0.438603	1.56151	0.118404	0.998584	38.312	33.255	0.00108751
SEN_RS03195	SEN_RS03195	186.369	-0.357807	0.229162	-1.56137	0.118436	0.998584	172.258	194.13	-0.00109548
SEN_RS09310	SEN_RS09310	53024.8	0.671451	0.43005	1.56133	0.118445	0.998584	51049.3	41473.5	0.00108612
SEN_RS22765	ssrA	1.02505e+06	-0.95678	0.613194	-1.56032	0.118683	0.998584	464718	717592	-0.00107152
SEN_RS01515	dpaA	3622	0.393344	0.252112	1.56019	0.118714	0.998584	3620.55	3110.17	0.00107484
SEN_RS12680	eutR	251.202	-0.369471	0.237078	-1.55844	0.119129	0.998584	218.109	247.569	-0.001084
SEN_RS10190	SEN_RS10190	8966.97	0.710793	0.456405	1.55737	0.119382	0.998584	8764.5	7008.2	0.00108329
SEN_RS00410	SEN_RS00410	380.762	0.483128	0.310224	1.55735	0.119387	0.998584	398.522	335.272	0.00105921
SEN_RS08765	SEN_RS08765	19.7	1.05306	0.676415	1.55682	0.119514	0.998584	19.8895	17.2174	0.00104789
SEN_RS22080	sefC	4916.95	0.489655	0.31459	1.55649	0.119593	0.998584	5254.6	4357.23	0.00105837
SEN_RS08325	SEN_RS08325	537.986	0.591933	0.380677	1.55495	0.119959	0.998584	576.978	466.697	0.00106791
SEN_RS09355	SEN_RS09355	39136.7	0.679313	0.437506	1.55269	0.120496	0.998584	39868.2	32378.1	0.00107456
SEN_RS19110	atpH	35493.6	-0.492603	0.317375	-1.55212	0.120635	0.998584	31577.1	38287.4	-0.00105281
SEN_RS18505	SEN_RS18505	381.492	0.60014	0.386773	1.55166	0.120743	0.998584	412.848	345.949	0.00106452
SEN_RS01030	stfF	84.8625	0.68768	0.444112	1.54844	0.121517	0.998584	91.6579	76.4458	0.00106919
SEN_RS19300	ilvY	904.772	-0.500291	0.323397	-1.54699	0.121867	0.998584	766.962	913.991	-0.00104661
SEN_RS21760	SEN_RS21760	267.401	-0.430332	0.278309	-1.54624	0.122048	0.998584	233.222	268.164	-0.0010472
SEN_RS10180	SEN_RS10180	129283	0.548543	0.354932	1.54549	0.122229	0.998584	143960	119422	0.00104954
SEN_RS18910	torS	10505.3	-0.317205	0.205357	-1.54465	0.12243	0.998584	9976.1	11310.8	-0.00111216
SEN_RS25205	SEN_RS25205	202.561	-0.436137	0.282469	-1.54402	0.122584	0.998584	179.017	208.621	-0.00104355
SEN_RS21270	SEN_RS21270	572.067	0.397314	0.257743	1.54151	0.123192	0.998584	616.803	533.489	0.00104912
SEN_RS25065	SEN_RS25065	4784.27	-0.396084	0.257084	-1.54068	0.123394	0.998584	4436.8	5164.58	-0.00104848
SEN_RS19645	fadA	857.499	-0.40596	0.263504	-1.54062	0.123409	0.998584	800.218	939.22	-0.00104525
SEN_RS15575	SEN_RS15575	10781.5	-0.412272	0.267649	-1.54035	0.123476	0.998584	10345.5	12138.5	-0.00104321
SEN_RS20010	SEN_RS20010	204.834	0.478568	0.310809	1.53975	0.123622	0.998584	217.51	186.802	0.00103623
SEN_RS02310	ykgO	3927.2	0.314255	0.204377	1.53762	0.124141	0.998584	3987.1	3547.79	0.00110633
SEN_RS15220	SEN_RS15220	172.575	-0.434212	0.282457	-1.53727	0.124228	0.998584	159.662	184.9	-0.00103517
SEN_RS21585	bsmA	62376.7	-0.320534	0.208553	-1.53694	0.124307	0.998584	59193.9	67114.1	-0.00109763
SEN_RS20750	SEN_RS20750	130.889	-0.500745	0.325881	-1.53659	0.124395	0.998584	116.139	133.824	-0.00103318
SEN_RS11690	alkB	517.099	-0.417394	0.271764	-1.53587	0.12457	0.998584	458.293	532.623	-0.00103631
SEN_RS12050	SEN_RS12050	4892	0.413273	0.269184	1.53528	0.124714	0.998584	5359.02	4611.49	0.00103651
SEN_RS10315	SEN_RS10315	122.916	0.580553	0.378466	1.53396	0.125039	0.998584	130.177	108.624	0.0010383
SEN_RS23405	SEN_RS23405	29095.9	0.50418	0.328756	1.5336	0.125128	0.998584	28796.6	24008.3	0.00102958
SEN_RS06560	chaB	347.835	0.537939	0.350925	1.53292	0.125297	0.998584	371.326	312.521	0.00103185
SEN_RS22485	SEN_RS22485	428.343	-0.458589	0.299213	-1.53265	0.125362	0.998584	393.661	460.502	-0.0010273
SEN_RS17005	rplD	58227.2	-0.535066	0.349315	-1.53176	0.125582	0.998584	51872.1	62557.7	-0.00103004
SEN_RS17675	zntA	2287.01	-0.457886	0.299189	-1.53042	0.125912	0.998584	1918.31	2261.52	-0.00102451
SEN_RS00530	araC	1744.14	0.429269	0.281379	1.52559	0.127112	0.998584	1831.83	1564.22	0.00102112
SEN_RS06375	nhaB	5108.88	-0.28511	0.186922	-1.52529	0.127186	0.998584	4795.54	5352.47	-0.00113459
SEN_RS13395	tapT	1294	0.338095	0.221748	1.52468	0.127339	0.998584	1359.87	1193.15	0.00106298
SEN_RS04360	hcr	611.645	-0.335136	0.219973	-1.52353	0.127627	0.998584	566.449	638.495	-0.00106423
SEN_RS01165	skp	227281	-0.362062	0.237832	-1.52234	0.127923	0.998584	213666	246153	-0.00104155
SEN_RS19370	SEN_RS19370	328.164	-0.533405	0.350487	-1.5219	0.128035	0.998584	285.564	349.775	-0.0010172
SEN_RS11470	yeiP	2795	0.377152	0.248119	1.52004	0.1285	0.998584	2988.02	2577.56	0.00103016
SEN_RS18015	lpfA	773.774	0.401403	0.264131	1.51972	0.128583	0.998584	787.847	683.074	0.00102012
SEN_RS15300	SEN_RS15300	305.99	0.382386	0.251671	1.51939	0.128664	0.998584	303.601	265.408	0.00102687
SEN_RS10690	pduU	6.78245	1.9336	1.27279	1.51918	0.128716	0.998584	6.25663	5.73461	0.000833537
SEN_RS14915	SEN_RS14915	5535.79	0.44129	0.290665	1.51821	0.128962	0.998584	5549.56	4642.16	0.00101035
SEN_RS22735	SEN_RS22735	1957.4	0.61414	0.404595	1.51791	0.129037	0.998584	1924.56	1518.58	0.00102109
SEN_RS16935	rplF	55356.6	-0.657262	0.433259	-1.51702	0.129262	0.998584	45880.5	60121.5	-0.00102396
SEN_RS07530	SEN_RS07530	453.234	0.452672	0.298707	1.51544	0.129661	0.998584	494.463	422.704	0.001006
SEN_RS21350	SEN_RS21350	4148.12	0.274577	0.181407	1.5136	0.130127	0.998584	4283.31	3850.27	0.00113863
SEN_RS06340	SEN_RS06340	2322.19	0.404043	0.266984	1.51336	0.130188	0.998584	2508.54	2151.91	0.00101139
SEN_RS02905	entH	104.946	-0.513111	0.339476	-1.51148	0.130666	0.998584	95.4279	110.194	-0.00100224
SEN_RS04325	SEN_RS04325	566.347	0.420074	0.278161	1.51018	0.130997	0.998584	610.177	526.309	0.00100355
SEN_RS11665	napA	23326.1	-0.416384	0.276622	-1.50525	0.13226	0.998584	21270.7	25130.9	-0.000998239
SEN_RS13075	sseA	4308.73	-0.309269	0.205545	-1.50463	0.13242	0.998584	3905.61	4419.92	-0.00106842
SEN_RS19475	dapF	7984.82	-0.220617	0.146746	-1.5034	0.132737	0.998584	7535.71	8209.59	-0.00127995
SEN_RS21985	holC	5570.41	-0.636846	0.423969	-1.5021	0.13307	0.998584	4389.37	5443.79	-0.00100271
SEN_RS10040	SEN_RS10040	5.49635	1.47541	0.98288	1.50111	0.133328	0.998584	5.7525	5.1856	0.000878448
SEN_RS14295	pphB	155.704	0.489893	0.32637	1.50103	0.133347	0.998584	157.623	134.809	0.000987972
SEN_RS24755	SEN_RS24755	9.89062	-1.16939	0.779829	-1.49954	0.133733	0.998584	8.90502	9.80181	-0.000942158
SEN_RS24940	SEN_RS24940	260.249	0.446832	0.298544	1.49671	0.13447	0.998584	254.644	219.302	0.000983409
SEN_RS10860	SEN_RS10860	421205	0.504916	0.337625	1.49549	0.134786	0.998584	437894	367274	0.00098191
SEN_RS17720	SEN_RS17720	426.074	-0.388896	0.260081	-1.49529	0.13484	0.998584	388.625	450.913	-0.000994179
SEN_RS03575	ybgE	654.733	-0.4843	0.32393	-1.49508	0.134895	0.998584	577.694	704.053	-0.000980525
SEN_RS20140	lsrF	5506.28	-0.733741	0.491003	-1.49437	0.135078	0.998584	4845.06	6398.74	-0.000997201
SEN_RS21130	SEN_RS21130	6512.57	0.473859	0.317135	1.49419	0.135126	0.998584	7133.13	6046.99	0.000979324
SEN_RS13430	SEN_RS13430	552.837	0.68268	0.457732	1.49144	0.135846	0.998584	522.552	412.305	0.000992013
SEN_RS05690	SEN_RS05690	1050.87	0.317519	0.212899	1.49141	0.135854	0.998584	1098.05	976.697	0.00104087
SEN_RS24595	speFL	22072	0.845338	0.567447	1.48972	0.136297	0.998584	21868	15281.8	0.000985954
SEN_RS04130	SEN_RS04130	1155.51	0.508105	0.341247	1.48897	0.136496	0.998584	1264.88	1051.88	0.000974147
SEN_RS10840	rfbN	76278.2	0.378078	0.253961	1.48872	0.13656	0.998584	83031.4	72203.3	0.000990721
SEN_RS05370	fliI	10813.4	-0.402799	0.270699	-1.488	0.136752	0.998584	9661.92	11443.1	-0.000980634
SEN_RS00010	thrA	3343.34	-0.410897	0.276242	-1.48746	0.136895	0.998584	3049.78	3584.27	-0.000977831
SEN_RS00670	SEN_RS00670	12817.7	-0.258339	0.173771	-1.48667	0.137103	0.998584	11795.2	13019.1	-0.00113647
SEN_RS21390	frdD	11347	-0.641614	0.432518	-1.48344	0.137958	0.998584	9104.08	12057.1	-0.000979239
SEN_RS02810	SEN_RS02810	1115.7	-0.316602	0.213523	-1.48275	0.138141	0.998584	1049.34	1180.94	-0.00103073
SEN_RS14045	hypA	7488.81	-0.580457	0.391504	-1.48263	0.138172	0.998584	6153.54	7751.18	-0.000972789
SEN_RS03060	crcB	5026.02	-0.364513	0.24589	-1.48242	0.138228	0.998584	4635.14	5284.02	-0.000990034
SEN_RS18175	yiaM	7.46192	1.15726	0.78083	1.48208	0.138318	0.998584	7.82779	7.09957	0.000921962
SEN_RS17485	glgX	5084.24	-0.379619	0.256611	-1.47935	0.139046	0.998584	4716.98	5455.09	-0.000978615
SEN_RS18450	mutM	1910.9	-0.452421	0.305833	-1.47931	0.139058	0.998584	1655.84	1936.32	-0.000962093
SEN_RS17725	rbbA	864.194	-0.40576	0.274342	-1.47903	0.139131	0.998584	740.878	869.256	-0.00096902
SEN_RS09280	SEN_RS09280	565.169	0.362639	0.245544	1.47688	0.139708	0.998584	603.831	530.176	0.000984339
SEN_RS00265	rihC	1428.9	-0.370347	0.250846	-1.47639	0.139838	0.998584	1272.83	1479.68	-0.000979487
SEN_RS06210	SEN_RS06210	28948.3	0.456294	0.309094	1.47623	0.139882	0.998584	30460.9	25776.6	0.000958218
SEN_RS10435	SEN_RS10435	482.68	0.482905	0.32734	1.47524	0.140148	0.998584	529.329	449.205	0.000956648
SEN_RS20570	SEN_RS20570	37.3977	-0.953212	0.646263	-1.47496	0.140223	0.998584	30.934	38.6983	-0.000952405
SEN_RS01310	SEN_RS01310	3005.7	0.64004	0.436001	1.46798	0.14211	0.998584	3139.71	2516.83	0.000959802
SEN_RS21435	rsgA	8002.92	-0.338719	0.230897	-1.46697	0.142385	0.998584	7339.21	8356.19	-0.00098902
SEN_RS08660	SEN_RS08660	9130.63	0.503756	0.343563	1.46627	0.142574	0.998584	10152.2	8307.35	0.000946737
SEN_RS01830	iprA	522.497	0.31981	0.218245	1.46537	0.14282	0.998584	547.587	486.224	0.00100497
SEN_RS11950	nuoM	13774.3	-0.325608	0.222512	-1.46333	0.143378	0.998584	13147.1	14950.1	-0.000996413
SEN_RS02770	rclB	7.55172	-1.68994	1.1549	-1.46329	0.143389	0.998584	6.62205	7.49176	-0.000799692
SEN_RS20975	siiD	723.978	0.403506	0.276199	1.46093	0.144036	0.998584	811.009	693.294	0.000948159
SEN_RS01710	mdsB	193.483	-0.409575	0.280567	-1.45981	0.144342	0.998584	180.782	207.882	-0.00094529
SEN_RS13435	SEN_RS13435	1.48972	3.52605	2.41568	1.45965	0.144386	0.998584	1.47938	1.41635	0.000871744
SEN_RS24425	SEN_RS24425	484.809	-0.548885	0.376202	-1.45902	0.14456	0.998584	424.832	521.166	-0.000941343
SEN_RS09880	ymdB	2929.82	-0.375585	0.257634	-1.45782	0.144889	0.998584	2700.3	3117.13	-0.000954631
SEN_RS08295	tyrS	38030.7	0.314296	0.215603	1.45775	0.144908	0.998584	40527.4	35854.9	0.00100149
SEN_RS03620	SEN_RS03620	4176.86	0.672799	0.461559	1.45766	0.144933	0.998584	3701.33	2902.83	0.000948877
SEN_RS18190	SEN_RS18190	48.3317	-0.622617	0.427216	-1.45738	0.145011	0.998584	42.0165	48.5416	-0.000945585
SEN_RS00075	SEN_RS00075	167.359	0.394059	0.270754	1.45541	0.145555	0.998584	165.263	144.955	0.000944536
SEN_RS22500	SEN_RS22500	4110.05	-0.383361	0.263455	-1.45513	0.145634	0.998584	3626.62	4139	-0.000948097
SEN_RS25025	SEN_RS25025	816.597	0.635594	0.437337	1.45333	0.146133	0.998584	876.202	716.254	0.000941571
SEN_RS15925	rlmG	5038.6	0.345605	0.23788	1.45286	0.146264	0.998584	5214.92	4574.03	0.000966384
SEN_RS05320	rcsA	3829.37	0.624565	0.429953	1.45263	0.146325	0.998584	3840.13	3012.1	0.000939985
SEN_RS03570	cydX	205.871	-0.477565	0.32883	-1.45231	0.146415	0.998584	193.83	224.444	-0.000929741
SEN_RS17880	bcsZ	2134.35	-0.332212	0.228789	-1.45204	0.14649	0.998584	1909.01	2173.27	-0.000976235
SEN_RS12425	SEN_RS12425	376.985	-0.493644	0.340381	-1.45027	0.146983	0.998584	314.832	370.776	-0.000927653
SEN_RS16735	fis	5427.1	0.537227	0.370498	1.45001	0.147055	0.998584	6003.7	4764.42	0.000929827
SEN_RS07785	SEN_RS07785	1125.1	0.439329	0.303107	1.44942	0.147221	0.998584	1234.92	1041.97	0.000928217
SEN_RS09415	sopF	8946.37	0.559073	0.386037	1.44824	0.147551	0.998584	9722.85	7889.06	0.000929489
SEN_RS22600	creC	1082.24	-0.265424	0.183357	-1.44758	0.147735	0.998584	1021.05	1129.72	-0.00106538
SEN_RS21375	SEN_RS21375	1909.4	0.402048	0.27774	1.44757	0.147737	0.998584	2114.65	1814.41	0.000932984
SEN_RS01850	SEN_RS01850	271.156	0.677363	0.468094	1.44707	0.147878	0.998584	265.632	215.212	0.000936059
SEN_RS13815	nrdF	516.132	0.431197	0.297987	1.44703	0.147888	0.998584	528.535	449.96	0.000926458
SEN_RS08390	purR	4845.07	0.301398	0.208287	1.44703	0.147888	0.998584	4916.2	4384.33	0.00100384
SEN_RS05435	SEN_RS05435	254.843	0.459771	0.317749	1.44696	0.147907	0.998584	280.654	238.444	0.000923924
SEN_RS22260	SEN_RS22260	1333.91	0.312327	0.216004	1.44593	0.148197	0.998584	1393.41	1237.95	0.000988874
SEN_RS06420	SEN_RS06420	402.943	-0.521952	0.361429	-1.44413	0.148701	0.998584	364.395	444.821	-0.000921944
SEN_RS01400	SEN_RS01400	12629.9	0.525957	0.364399	1.44336	0.14892	0.998584	12642.4	10279.9	0.000921305
SEN_RS08140	pntB	20193.3	-0.337555	0.233943	-1.44289	0.149051	0.998584	18672	21380	-0.000960554
SEN_RS07195	SEN_RS07195	21345.3	0.391499	0.271368	1.44269	0.149109	0.998584	21792.6	18851.1	0.000930564
SEN_RS12595	ptsJ	346.064	0.453766	0.31456	1.44254	0.149149	0.998584	338.558	291.721	0.000919168
SEN_RS02525	mnmH	3408.06	-0.232811	0.161413	-1.44233	0.14921	0.998584	3255.51	3562.61	-0.00114168
SEN_RS19380	rffA	4101.64	-0.303589	0.210612	-1.44146	0.149455	0.998584	3788.82	4261.71	-0.000993889
SEN_RS05765	znuB	865.819	-0.341459	0.237269	-1.43913	0.150115	0.998584	766.197	876.169	-0.000952952
SEN_RS08690	sufB	397.75	-0.414469	0.288037	-1.43894	0.150167	0.998584	373.732	438.966	-0.000920056
SEN_RS24750	SEN_RS24750	263.02	-0.32772	0.227965	-1.43759	0.150551	0.998584	246.077	275.384	-0.000962648
SEN_RS08220	add	3440.43	-0.46691	0.324822	-1.43743	0.150596	0.998584	2859.28	3430.13	-0.00091282
SEN_RS11145	thiD	284.807	0.326187	0.226949	1.43727	0.150642	0.998584	295.29	262.365	0.000963688
SEN_RS17920	SEN_RS17920	19141.4	-0.640767	0.445971	-1.43679	0.150777	0.998584	13005.3	16951.5	-0.000922048
SEN_RS14160	iagB	369.815	0.445958	0.310512	1.4362	0.150945	0.998584	386.993	332.631	0.000912504
SEN_RS18975	dnaA	23914.1	0.336796	0.234716	1.43491	0.151314	0.998584	24387.9	21411.8	0.000951555
SEN_RS11240	SEN_RS11240	519.803	-0.379654	0.264621	-1.43471	0.15137	0.998584	474.217	542.824	-0.000925783
SEN_RS21280	SEN_RS21280	11395.7	0.405905	0.282923	1.43468	0.151378	0.998584	12540.2	10680.7	0.000917149
SEN_RS14345	SEN_RS14345	275.771	-0.543452	0.378823	-1.43458	0.151407	0.998584	253.996	308.958	-0.000912433
SEN_RS18800	SEN_RS18800	8155.02	0.472658	0.329673	1.43372	0.151652	0.998584	8922.1	7454.46	0.00090852
SEN_RS12195	dedD	18817	-0.502379	0.350403	-1.43372	0.151653	0.998584	15509.9	18837.4	-0.000909009
SEN_RS19400	rffM	2984.94	-0.305035	0.212931	-1.43255	0.151986	0.998584	2761.82	3103.49	-0.000980857
SEN_RS08595	SEN_RS08595	8953	-0.418152	0.292159	-1.43125	0.15236	0.998584	7669.89	8977.92	-0.000910572
SEN_RS02915	SEN_RS02915	1003.34	0.367781	0.257013	1.43098	0.152436	0.998584	1082.33	945.437	0.000926891
SEN_RS22450	SEN_RS22450	94.7649	0.567367	0.396491	1.43097	0.152439	0.998584	102.253	85.7409	0.000910103
SEN_RS00805	SEN_RS00805	95.571	0.462531	0.323304	1.43064	0.152534	0.998584	99.6241	87.4261	0.000905273
SEN_RS20150	SEN_RS20150	4445.69	-0.618019	0.432154	-1.43009	0.152692	0.998584	4115.4	5032.69	-0.000912781
SEN_RS17960	SEN_RS17960	235.53	-0.485018	0.339362	-1.42921	0.152945	0.998584	212.755	251.747	-0.000903447
SEN_RS03945	SEN_RS03945	2351.3	-0.241965	0.169354	-1.42875	0.153076	0.998584	2266.89	2486.31	-0.00109516
SEN_RS14335	SEN_RS14335	1472.81	-0.54527	0.381795	-1.42818	0.153241	0.998584	1333.9	1568.56	-0.000905249
SEN_RS13255	yfhb	4681.62	-0.294788	0.206552	-1.42718	0.153527	0.998584	4374.4	4888.19	-0.000987649
SEN_RS13680	SEN_RS13680	887.691	-0.475961	0.333582	-1.42682	0.153632	0.998584	763.009	901.816	-0.000900727
SEN_RS08685	sufC	284.782	-0.424285	0.297421	-1.42655	0.153711	0.998584	256.621	300.819	-0.000904202
SEN_RS09660	yceD	118877	0.404561	0.283765	1.42569	0.153958	0.998584	127986	110862	0.000907279
SEN_RS01180	lpxA	19803.5	-0.412589	0.289616	-1.42461	0.154271	0.998584	16876.7	19868.7	-0.000904193
SEN_RS02220	hupB	319692	-0.579227	0.407413	-1.42172	0.155107	0.998584	282603	360883	-0.000900398
SEN_RS06200	yobH	1798.02	0.375617	0.264509	1.42005	0.155592	0.998584	1966.51	1718.26	0.000910664
SEN_RS04310	artQ	3000	-0.454091	0.320209	-1.41811	0.156159	0.998584	2540.93	2986.87	-0.000891657
SEN_RS05205	SEN_RS05205	62.1177	0.588598	0.415176	1.41771	0.156276	0.998584	64.7749	55.598	0.000896496
SEN_RS06075	SEN_RS06075	18830.5	0.528915	0.373272	1.41697	0.156492	0.998584	20964.2	17468.1	0.000891513
SEN_RS12560	cysK	8169.1	-0.415653	0.293441	-1.41648	0.156636	0.998584	7274.23	8448.81	-0.000894463
SEN_RS02300	SEN_RS02300	2322.52	0.40353	0.285257	1.41462	0.157179	0.998584	2500.86	2157.44	0.000895104
SEN_RS21045	SEN_RS21045	41.2158	0.573283	0.405319	1.4144	0.157245	0.998584	42.8078	37.771	0.000891656
SEN_RS07360	SEN_RS07360	175.934	0.487818	0.345037	1.41381	0.157417	0.998584	188.889	160.208	0.000886317
SEN_RS00440	kefF	160.272	0.329522	0.233133	1.41346	0.157522	0.998584	167.364	150.317	0.000932057
SEN_RS15835	SEN_RS15835	9786.92	0.432272	0.305992	1.41269	0.157747	0.998584	10588.5	8762.92	0.000887614
SEN_RS13155	asrB	87.6683	-0.419727	0.297189	-1.41233	0.157854	0.998584	82.9648	93.8958	-0.000889094
SEN_RS04345	SEN_RS04345	1520.94	-0.316086	0.223985	-1.4112	0.158187	0.998584	1391.17	1559.25	-0.000942082
SEN_RS10505	cobU	402.205	0.936763	0.664513	1.4097	0.158629	0.998584	359.541	293.003	0.000872898
SEN_RS20370	argE	32467.2	-0.6509	0.462051	-1.40872	0.158919	0.998584	25741.2	31890.4	-0.000889724
SEN_RS17375	malP	40614.4	-0.615025	0.43661	-1.40864	0.158942	0.998584	34223.9	43668.4	-0.000887885
SEN_RS02580	glxK	148.627	-0.4513	0.320478	-1.40821	0.159069	0.998584	138.176	159.735	-0.000880905
SEN_RS03955	cecR	492.033	0.309083	0.219504	1.4081	0.159103	0.998584	523.136	468.744	0.000945904
SEN_RS02415	gsk	5842.02	0.3704	0.263156	1.40753	0.159271	0.998584	5912.29	5116.61	0.000898769
SEN_RS25310	SEN_RS25310	27.4686	-0.815389	0.579517	-1.40702	0.159423	0.998584	24.1528	28.1284	-0.000884124
SEN_RS03480	pxpB	2323.59	-0.423337	0.300916	-1.40683	0.159479	0.998584	2033.9	2381.55	-0.000882417
SEN_RS01685	SEN_RS01685	304.848	0.620468	0.441341	1.40587	0.159762	0.998584	332.438	260.363	0.00088505
SEN_RS20135	lsrB	3067.96	-0.744372	0.529652	-1.4054	0.159903	0.998584	2618.82	3539.07	-0.000886287
SEN_RS13540	grpE	293508	-0.580145	0.413216	-1.40397	0.160326	0.998584	258555	326900	-0.000880426
SEN_RS16095	SEN_RS16095	1413.81	-0.356509	0.254168	-1.40265	0.160721	0.998584	1352.83	1539.27	-0.00090038
SEN_RS04370	SEN_RS04370	2666.56	-0.394287	0.281131	-1.4025	0.160765	0.998584	2384.47	2762.49	-0.000884174
SEN_RS17475	glgA	7637.28	-0.31895	0.227532	-1.40178	0.160981	0.998584	7109.49	8123.83	-0.000927928
SEN_RS19030	yieH	2760.5	-0.376051	0.268432	-1.40092	0.161239	0.998584	2477.46	2865.78	-0.000888868
SEN_RS02875	entS	176.315	-0.399041	0.284938	-1.40045	0.161379	0.998584	159.298	180.823	-0.000880552
SEN_RS19780	SEN_RS19780	1227.15	0.58284	0.416192	1.40041	0.16139	0.998584	1307.47	1051.4	0.000876632
SEN_RS04135	SEN_RS04135	1769.7	0.397985	0.284209	1.40033	0.161415	0.998584	1952.19	1687.11	0.000880708
SEN_RS12010	SEN_RS12010	216.479	0.445825	0.318394	1.40023	0.161445	0.998584	223.859	189.923	0.000872577
SEN_RS22370	SEN_RS22370	296.261	1.66799	1.19147	1.39994	0.161531	0.998584	232.391	160.646	0.000736397
SEN_RS08235	ydgT	9349.43	0.742924	0.531315	1.39827	0.162031	0.998584	10410.2	7782.47	0.000878012
SEN_RS03375	tcuR	545.611	0.25269	0.180861	1.39715	0.162369	0.998584	560.931	511.183	0.00102433
SEN_RS15395	SEN_RS15395	2128.52	-0.259537	0.185896	-1.39614	0.162671	0.998584	1782.16	1961	-0.00100811
SEN_RS14110	hilC	13874.5	0.53146	0.380678	1.39609	0.162689	0.998584	15169	12048.8	0.000868593
SEN_RS00965	dksA	35153.9	-0.451215	0.323247	-1.39588	0.16275	0.998584	31470	36922.3	-0.000867478
SEN_RS03205	SEN_RS03205	679.856	-0.360501	0.258629	-1.39389	0.16335	0.998584	628.589	719.064	-0.000888284
SEN_RS00655	ftsW	12847.5	-0.296099	0.212537	-1.39316	0.16357	0.998584	11861	13350.6	-0.000943469
SEN_RS18165	SEN_RS18165	9.2443	1.05127	0.75507	1.39228	0.163837	0.998584	9.51219	8.6614	0.000832958
SEN_RS01355	rnhA	10684.1	0.316817	0.227572	1.39216	0.163873	0.998584	11458.3	10202.9	0.000918625
SEN_RS05780	mepM	14249.8	0.394656	0.28378	1.39071	0.164313	0.998584	14501.7	12574.5	0.00087109
SEN_RS08380	SEN_RS08380	2473.64	0.42306	0.304309	1.39023	0.164458	0.998584	2593.35	2218.6	0.000864365
SEN_RS07355	SEN_RS07355	51.7134	0.520328	0.37431	1.3901	0.164499	0.998584	55.1954	48.3927	0.000861507
SEN_RS07285	SEN_RS07285	6822.33	-0.439169	0.316661	-1.38687	0.16548	0.998584	5663.39	6682.2	-0.000858734
SEN_RS11175	yehD	2611.95	0.374056	0.269737	1.38674	0.165521	0.998584	2804.87	2447.05	0.000873952
SEN_RS11895	menC	13753.7	-0.531501	0.383631	-1.38545	0.165916	0.998584	11005.5	14068.6	-0.000857058
SEN_RS21500	hflX	63858.6	-0.290667	0.209815	-1.38535	0.165945	0.998584	58424.7	65436.8	-0.000941165
SEN_RS22515	deoA	4853.13	-0.343681	0.248089	-1.38531	0.165956	0.998584	4465.06	5115.87	-0.000888633
SEN_RS24980	SEN_RS24980	12854.8	0.393461	0.284066	1.38511	0.16602	0.998584	13880	11920.2	0.000865324
SEN_RS02105	phnT	112.034	-0.456484	0.329751	-1.38433	0.166257	0.998584	102.888	117.489	-0.000854767
SEN_RS23735	SEN_RS23735	1026.84	0.353336	0.255329	1.38384	0.166406	0.998584	1082.01	937.841	0.000880966
SEN_RS10025	SEN_RS10025	79.078	-0.532685	0.385288	-1.38256	0.166799	0.998584	72.9207	84.669	-0.000854018
SEN_RS10245	SEN_RS10245	1866.5	0.503721	0.364369	1.38245	0.166835	0.998584	2002.88	1649.34	0.000852619
SEN_RS16745	SEN_RS16745	3836.37	0.439035	0.317634	1.3822	0.166909	0.998584	3905	3358.72	0.00085375
SEN_RS05705	cmoA	1619.09	0.363092	0.263052	1.38031	0.167492	0.998584	1677.12	1467.82	0.000871819
SEN_RS01340	mltD	66618	0.477136	0.345826	1.3797	0.167679	0.998584	66194.4	55173.5	0.000849307
SEN_RS17895	bcsQ	957.139	-0.561434	0.406926	-1.3797	0.16768	0.998584	727.597	902.967	-0.000852593
SEN_RS00510	SEN_RS00510	295.643	0.342421	0.248208	1.37958	0.167717	0.998584	307.668	270.944	0.00088299
SEN_RS17275	nudE	2747.93	0.257994	0.187188	1.37826	0.168123	0.998584	2786.52	2525.42	0.000987609
SEN_RS03450	kdpA	106.165	0.37706	0.273712	1.37758	0.168334	0.998584	109.595	98.3133	0.000862692
SEN_RS09445	hflD	1959.2	0.38483	0.279585	1.37643	0.168688	0.998584	1980.8	1723.15	0.000858629
SEN_RS03075	lipA	19072.9	0.363402	0.264092	1.37604	0.168808	0.998584	19618.9	17099.9	0.000866964
SEN_RS02005	secF	14736.7	-0.36645	0.26654	-1.37484	0.16918	0.998584	13195.5	15228.3	-0.000864201
SEN_RS12345	SEN_RS12345	161.549	0.803379	0.584466	1.37455	0.16927	0.998584	165.433	134.433	0.000847299
SEN_RS01725	golS	185.269	-0.47436	0.345244	-1.37398	0.169447	0.998584	168.928	199.693	-0.000843279
SEN_RS08365	gloA	4992.3	-0.287036	0.209082	-1.37284	0.169801	0.998584	4679.14	5221.27	-0.000930891
SEN_RS07755	treY	259.215	-0.335166	0.244284	-1.37204	0.170052	0.998584	245.203	276.054	-0.000879601
SEN_RS05555	ftnA	16754.6	0.419238	0.305963	1.37023	0.170616	0.998584	18532.2	15893	0.000843579
SEN_RS06495	pth	3602.22	0.295378	0.215676	1.36955	0.170829	0.998584	3688.85	3293.52	0.000915747
SEN_RS00250	ispH	18207.5	-0.334513	0.244394	-1.36875	0.171079	0.998584	16447.9	18652.7	-0.000876369
SEN_RS11140	SEN_RS11140	1808.09	-0.28314	0.206973	-1.368	0.171311	0.998584	1686.54	1872.22	-0.000930579
SEN_RS14085	sitB	170.827	0.411503	0.301376	1.36541	0.172123	0.998584	183.634	161.638	0.000839871
SEN_RS11295	maiA	90.1632	-0.407176	0.298377	-1.36463	0.172368	0.998584	81.7099	92.189	-0.000839926
SEN_RS21930	arcC	2122.68	0.859913	0.630581	1.36368	0.172667	0.998584	1724.29	1422.03	0.000829466
SEN_RS13655	pipB2	59591.1	0.254352	0.186556	1.36341	0.172754	0.998584	62499	56463.9	0.000975643
SEN_RS10795	hisA	614.496	-0.418597	0.307598	-1.36086	0.173559	0.998584	550.103	652.508	-0.000833813
SEN_RS12665	amiA	5699.97	0.255448	0.187946	1.35916	0.174097	0.998584	5890.68	5347.88	0.000967806
SEN_RS04695	SEN_RS04695	161.282	0.479979	0.35323	1.35883	0.174201	0.998584	169.694	146.182	0.000827395
SEN_RS16460	gltD	4649.85	-0.363041	0.2672	-1.35869	0.174246	0.998584	4336.61	4944.61	-0.000848196
SEN_RS21020	SEN_RS21020	5141.19	-0.356162	0.262142	-1.35866	0.174255	0.998584	4759.19	5418.98	-0.000851593
SEN_RS06860	SEN_RS06860	10991.6	-0.472055	0.347542	-1.35827	0.174379	0.998584	9820.17	11756.7	-0.000826876
SEN_RS07350	SEN_RS07350	67.9777	0.508081	0.374218	1.35771	0.174554	0.998584	72.328	62.8601	0.000826712
SEN_RS07440	SEN_RS07440	210.55	-0.405848	0.299228	-1.35632	0.174998	0.998584	192.634	220.094	-0.000831456
SEN_RS19485	xerC	4046.32	-0.348868	0.257313	-1.35581	0.175158	0.998584	3533.46	4063.57	-0.000852535
SEN_RS06725	yciA	2274.1	-0.426877	0.314998	-1.35517	0.175362	0.998584	1983.92	2292.7	-0.000826673
SEN_RS05360	fliK	6860.09	-0.342163	0.252843	-1.35326	0.175971	0.998584	6421.18	7446.92	-0.000853849
SEN_RS15285	gshB	3285.08	0.294453	0.217681	1.35268	0.176158	0.998584	3482.39	3096.7	0.000896798
SEN_RS18410	waaO	33364.8	0.44097	0.326113	1.3522	0.176311	0.998584	36491.1	31090.6	0.000822084
SEN_RS12715	eutG	35.9732	-0.821437	0.607789	-1.35152	0.17653	0.998584	30.7969	36.3034	-0.000819861
SEN_RS07800	SEN_RS07800	37919.9	0.434795	0.321739	1.35139	0.17657	0.998584	39801.9	34371.7	0.000821832
SEN_RS17670	SEN_RS17670	2058.6	-0.459564	0.340105	-1.35124	0.176618	0.998584	1716.98	2017.3	-0.000819958
SEN_RS09150	SEN_RS09150	32867.6	0.433995	0.321369	1.35046	0.17687	0.998584	36191.8	30947.9	0.00082095
SEN_RS21525	nsrR	13409.5	0.571381	0.423656	1.34869	0.177436	0.998584	14666.2	12076.2	0.000820279
SEN_RS03560	cydA	49576	-0.397346	0.294669	-1.34845	0.177514	0.998584	46222.1	54149.2	-0.000825204
SEN_RS10320	SEN_RS10320	294.773	0.440726	0.327014	1.34773	0.177745	0.998584	315.949	272.697	0.000817502
SEN_RS20220	cytR	10325.8	-0.442751	0.328815	-1.3465	0.17814	0.998584	9323.27	11008.9	-0.000816078
SEN_RS09240	SEN_RS09240	19159.4	0.540741	0.401808	1.34577	0.178377	0.998584	20647.5	17536	0.000815716
SEN_RS22190	SEN_RS22190	10057.6	0.457173	0.339752	1.34561	0.178429	0.998584	10554.5	9084.56	0.000814279
SEN_RS11320	SEN_RS11320	2590.45	0.350975	0.261052	1.34446	0.178798	0.998584	2786.24	2461.63	0.000839005
SEN_RS12285	SEN_RS12285	1510.88	-0.349939	0.2603	-1.34437	0.17883	0.998584	1413.83	1593.44	-0.000839478
SEN_RS24155	SEN_RS24155	8.95017	0.982374	0.731073	1.34374	0.179032	0.998584	9.40543	8.51943	0.000790005
SEN_RS07875	SEN_RS07875	262.201	0.425275	0.316815	1.34235	0.179484	0.998584	286.197	249.013	0.000813648
SEN_RS09655	rpmF	35667.9	-0.57736	0.430379	-1.34152	0.179753	0.998584	28942.5	36704.5	-0.000813121
SEN_RS10395	SEN_RS10395	499062	0.582074	0.433975	1.34126	0.179835	0.998584	485191	402987	0.000813084
SEN_RS16085	gatA	148.245	-0.405201	0.302185	-1.3409	0.179952	0.998584	138.268	159.787	-0.000815565
SEN_RS14450	SEN_RS14450	2246.01	0.431047	0.321482	1.34081	0.179981	0.998584	2389.89	2007.1	0.000811373
SEN_RS01855	SEN_RS01855	9111.45	0.364375	0.271841	1.3404	0.180115	0.998584	9921.71	8578.83	0.000828003
SEN_RS09510	nagK	5678.96	-0.282979	0.211168	-1.34007	0.180224	0.998584	5313.54	5912.35	-0.00089691
SEN_RS05750	SEN_RS05750	232.257	0.299485	0.223524	1.33984	0.180298	0.998584	238.053	215.053	0.000875802
SEN_RS11480	SEN_RS11480	10334.8	0.330895	0.247249	1.3383	0.180798	0.998584	10401.5	9149.42	0.000845151
SEN_RS01260	rcsF	1777.81	0.210135	0.157057	1.33795	0.180912	0.998584	1845.92	1702.69	0.00106097
SEN_RS05815	purT	524.883	-0.423785	0.316927	-1.33717	0.181167	0.998584	451.712	529.156	-0.000808556
SEN_RS14340	SEN_RS14340	285.957	-0.595664	0.445946	-1.33573	0.181637	0.998584	253.882	297.661	-0.000807962
SEN_RS19665	trkH	10680.8	-0.232805	0.174306	-1.33561	0.181677	0.998584	10158.7	11116.6	-0.000988971
SEN_RS22530	yjjJ	814.482	-0.378797	0.283998	-1.3338	0.182268	0.998584	715.977	821.455	-0.000815427
SEN_RS10930	wzxC	96.3161	0.347289	0.260382	1.33377	0.18228	0.998584	98.9017	89.1575	0.000829574
SEN_RS20690	SEN_RS20690	429.295	-0.422542	0.317018	-1.33286	0.182576	0.998584	373.085	429.224	-0.000804344
SEN_RS09775	SEN_RS09775	12431	-0.220948	0.165792	-1.33268	0.182636	0.998584	11790	12866.7	-0.00101821
SEN_RS03885	moaD	4276.89	0.373975	0.280739	1.33211	0.182823	0.998584	4317.21	3772.4	0.000815386
SEN_RS10965	gmd	112.53	0.629039	0.472378	1.33164	0.182977	0.998584	112.957	95.4272	0.000804868
SEN_RS20530	rpoC	68302.5	-0.31304	0.235091	-1.33157	0.183001	0.998584	64416	72332.6	-0.000852462
SEN_RS18220	aldB	1335.02	-0.324571	0.243794	-1.33133	0.183081	0.998584	1213.23	1383.44	-0.000842299
SEN_RS15355	trmB	13360.2	0.257101	0.193271	1.33026	0.183433	0.998584	14107.9	12712.8	0.000927406
SEN_RS08785	fadK	1364.2	-0.436523	0.328327	-1.32954	0.183671	0.998584	1226.49	1429.04	-0.00079937
SEN_RS18365	kbl	24293.5	-0.365653	0.275395	-1.32774	0.184265	0.998584	22163.6	25636.9	-0.000814118
SEN_RS01090	SEN_RS01090	800.417	-0.346725	0.261228	-1.32729	0.184413	0.998584	749.697	845.347	-0.000822971
SEN_RS19285	ilvA	6771.36	-0.430732	0.324537	-1.32722	0.184436	0.998584	5916.17	7131.58	-0.000797624
SEN_RS04235	SEN_RS04235	368.921	0.278249	0.209731	1.3267	0.184608	0.998584	387.34	349.732	0.000887662
SEN_RS08000	SEN_RS08000	995.563	-0.319316	0.240699	-1.32662	0.184635	0.998584	891.985	1004.46	-0.000841394
SEN_RS05895	SEN_RS05895	3637.76	0.386037	0.291186	1.32574	0.184926	0.998584	3901.51	3331.7	0.000804788
SEN_RS09665	SEN_RS09665	1123.11	0.271285	0.204672	1.32546	0.185018	0.998584	1189.37	1077.79	0.000896739
SEN_RS05645	cheB	11963.9	-0.337298	0.254737	-1.3241	0.185468	0.998584	11639.1	13469.6	-0.000825298
SEN_RS13335	rseB	8681.28	0.328294	0.248066	1.32341	0.185699	0.998584	9023.76	7921.97	0.000830789
SEN_RS21230	SEN_RS21230	507.479	-0.484316	0.366184	-1.3226	0.185968	0.998584	408.262	500.338	-0.000790589
SEN_RS15040	sdhE	8991.86	0.297159	0.224785	1.32197	0.186177	0.998584	9497.07	8502.88	0.000857865
SEN_RS16740	yhdJ	1268.08	0.284923	0.215708	1.32088	0.186543	0.998584	1374.58	1225.97	0.000871526
SEN_RS02270	SEN_RS02270	2440.99	-0.35158	0.26647	-1.31939	0.187037	0.998584	2166.38	2499.48	-0.00081198
SEN_RS20985	siiF	7033.33	0.4494	0.341101	1.3175	0.187671	0.998584	7659.03	6360.31	0.000786374
SEN_RS09870	mdoC	4276.51	0.319392	0.242432	1.31745	0.187687	0.998584	4510.9	3975.3	0.000831244
SEN_RS07970	SEN_RS07970	130.739	0.408179	0.309888	1.31718	0.187777	0.998584	141.424	124.366	0.000790835
SEN_RS06840	SEN_RS06840	8945.28	0.70637	0.536666	1.31622	0.1881	0.998584	9432.88	7741.8	0.000788885
SEN_RS18915	SEN_RS18915	256.19	-0.392989	0.298616	-1.31604	0.188162	0.998584	231.648	262.939	-0.000792998
SEN_RS22610	sthE	130.44	0.41863	0.318222	1.31553	0.188333	0.998584	143.177	125.183	0.000787449
SEN_RS10650	SEN_RS10650	15.3484	1.83883	1.39864	1.31473	0.188601	0.998584	11.0806	9.92977	0.000642076
SEN_RS09275	SEN_RS09275	1484.33	0.396154	0.301333	1.31467	0.18862	0.998584	1609.58	1388.68	0.000790847
SEN_RS14870	lysA	766.373	-0.52843	0.402332	-1.31342	0.189042	0.998584	663.631	799.628	-0.00078252
SEN_RS17645	ftsE	4216.76	-0.328265	0.249953	-1.31331	0.189079	0.998584	3718.86	4225.12	-0.000819881
SEN_RS10380	SEN_RS10380	370.357	-0.39773	0.302884	-1.31314	0.189135	0.998584	356.404	409.92	-0.000788937
SEN_RS08895	SEN_RS08895	4.91116	1.29952	0.990549	1.31192	0.189549	0.998584	5.079	4.7087	0.000701898
SEN_RS22035	SEN_RS22035	596.817	-0.234624	0.17888	-1.31162	0.189647	0.998584	563.91	615.694	-0.000951999
SEN_RS05340	fliO	2665.08	-0.455248	0.347162	-1.31134	0.189742	0.998584	2288.77	2809.06	-0.000779993
SEN_RS07385	SEN_RS07385	834.44	0.271611	0.207381	1.30972	0.19029	0.998584	853.933	772.059	0.000877262
SEN_RS24665	SEN_RS24665	257.018	0.753503	0.575383	1.30957	0.190342	0.998584	274.146	201.961	0.000779962
SEN_RS21555	SEN_RS21555	208.632	0.359519	0.274686	1.30884	0.190589	0.998584	219.844	195.329	0.000797162
SEN_RS10980	wcaD	147.857	0.386237	0.295143	1.30864	0.190655	0.998584	155.983	138.628	0.000787339
SEN_RS08130	mdtJ	2564.9	0.561686	0.430423	1.30496	0.191906	0.998584	2727.64	2163.84	0.000775487
SEN_RS04655	ldtD	9717.16	-0.3027	0.23212	-1.30407	0.192211	0.998584	8669.16	9731.64	-0.000831752
SEN_RS11225	SEN_RS11225	689.517	0.381122	0.292426	1.30331	0.192468	0.998584	689.839	595.648	0.000783475
SEN_RS15105	SEN_RS15105	4865.62	0.259076	0.198916	1.30244	0.192766	0.998584	5241.78	4728.77	0.000889104
SEN_RS02370	SEN_RS02370	1110.21	-0.337826	0.259424	-1.30222	0.192842	0.998584	993.581	1121.81	-0.000801709
SEN_RS16960	rplN	217318	-0.456046	0.350407	-1.30147	0.193097	0.998584	195216	235133	-0.000770297
SEN_RS08860	rpmI	79856.4	-0.406596	0.312605	-1.30067	0.193372	0.998584	74958.5	89006.2	-0.000774682
SEN_RS21460	SEN_RS21460	4217.23	0.544641	0.418925	1.30009	0.19357	0.998584	4473.73	3578.87	0.000770025
SEN_RS09745	flgB	11887	0.288544	0.222025	1.2996	0.193738	0.998584	12931.2	11486	0.000842367
SEN_RS11095	yegQ	1456.99	0.441433	0.340019	1.29826	0.194197	0.998584	1410.37	1205.61	0.000768
SEN_RS05695	cutC	9433.35	-0.657694	0.506598	-1.29826	0.194199	0.998584	7865.15	10017.5	-0.000771143
SEN_RS06635	SEN_RS06635	1977.15	0.411466	0.31718	1.29726	0.194541	0.998584	2166.95	1830.88	0.000770484
SEN_RS00835	yacL	5073.72	-0.464697	0.358239	-1.29717	0.194573	0.998584	4734.52	5723.17	-0.000765834
SEN_RS03165	SEN_RS03165	327.015	-0.433755	0.33446	-1.29688	0.194672	0.998584	296.108	345.778	-0.000767292
SEN_RS13980	norW	319.907	-0.360684	0.278211	-1.29644	0.194823	0.998584	275.724	312.907	-0.000783956
SEN_RS25005	ilvX	1.13827	4.05591	3.12871	1.29635	0.194854	0.998584	1.14749	1.07811	0.000822382
SEN_RS04270	potI	450.859	-0.488318	0.376688	-1.29635	0.194856	0.998584	382.723	452.094	-0.000764853
SEN_RS03540	odhB	7322.76	-0.387017	0.298683	-1.29574	0.195063	0.998584	6860.12	8087.16	-0.000774215
SEN_RS07550	SEN_RS07550	938.183	0.312026	0.240836	1.29559	0.195115	0.998584	1026.58	911.182	0.000813677
SEN_RS19385	wzxE	3359.91	-0.290854	0.224684	-1.29451	0.195491	0.998584	3075.23	3426.99	-0.000833859
SEN_RS20230	rpmE	31767.1	-0.533181	0.412207	-1.29348	0.195846	0.998584	27676.9	34621.5	-0.000763164
SEN_RS24640	mgtS	2620.15	0.701276	0.542183	1.29343	0.195862	0.998584	2628.65	2096.1	0.000765669
SEN_RS10405	SEN_RS10405	126.253	0.416381	0.321998	1.29311	0.195971	0.998584	146.102	125.619	0.000765667
SEN_RS08545	sscA	334.581	-0.372374	0.28804	-1.29279	0.196085	0.998584	331.359	381.608	-0.000775758
SEN_RS16540	SEN_RS16540	61716.2	-0.380466	0.294619	-1.29138	0.196571	0.998584	57898	66810.4	-0.000771742
SEN_RS12575	ptsI	267376	-0.377366	0.29228	-1.29111	0.196665	0.998584	244121	285069	-0.000772429
SEN_RS10490	ldtA	836.227	0.68957	0.534853	1.28927	0.197304	0.998584	817.502	672.665	0.000761777
SEN_RS06100	SEN_RS06100	408.108	0.393273	0.305173	1.28869	0.197507	0.998584	433.561	380.901	0.000765666
SEN_RS11265	SEN_RS11265	69.1694	-0.649984	0.504924	-1.28729	0.197993	0.998584	60.6553	69.2931	-0.000760193
SEN_RS20120	lsrA	3655.74	-0.588507	0.457415	-1.28659	0.198236	0.998584	3280.11	4218.67	-0.00075844
SEN_RS24820	pmrR	20532.4	0.371952	0.289185	1.28621	0.198371	0.998584	21172.5	18545.4	0.000769331
SEN_RS04220	SEN_RS04220	4761.59	0.275761	0.214485	1.28569	0.198553	0.998584	4884.86	4376.69	0.000842928
SEN_RS12505	SEN_RS12505	264.429	-0.344801	0.268259	-1.28533	0.198678	0.998584	246.253	277.307	-0.000780201
SEN_RS01795	prpR	253.327	0.347272	0.270353	1.28451	0.198962	0.998584	269.457	237.45	0.000778082
SEN_RS08160	SEN_RS08160	342.869	0.48958	0.38146	1.28344	0.199338	0.998584	364.152	309.942	0.000752471
SEN_RS00660	murG	18819.9	-0.335424	0.261443	-1.28297	0.199501	0.998584	16310.2	18729.4	-0.000783122
SEN_RS00795	aceF	30984.2	-0.426625	0.332551	-1.28289	0.199532	0.998584	28693.5	34448.2	-0.000754479
SEN_RS06280	SEN_RS06280	466.606	-0.38928	0.303675	-1.2819	0.199879	0.998584	414.685	481.035	-0.000759976
SEN_RS25035	SEN_RS25035	124.708	0.33637	0.26244	1.2817	0.199947	0.998584	131.981	119.045	0.00078124
SEN_RS14385	SEN_RS14385	225.949	-0.507306	0.395984	-1.28113	0.200148	0.998584	197.896	234.274	-0.000750549
SEN_RS03465	phrB	513.939	-0.360443	0.28137	-1.28103	0.200183	0.998584	447.03	513.505	-0.000768504
SEN_RS07395	SEN_RS07395	21148.6	-0.368057	0.287353	-1.28085	0.200245	0.998584	20846	24146.7	-0.000765382
SEN_RS15950	sstT	2910.07	-0.29637	0.231831	-1.27839	0.201111	0.998584	2698.63	3036.94	-0.000809852
SEN_RS08470	ssaV	479.45	-0.362941	0.283967	-1.27811	0.20121	0.998584	474.25	543.31	-0.000764586
SEN_RS02190	SEN_RS02190	3181.46	0.378811	0.296387	1.2781	0.201215	0.998584	3333.64	2890.61	0.000759112
SEN_RS03150	lptE	7620.58	-0.379795	0.297162	-1.27807	0.201223	0.998584	6974.15	8022.17	-0.000758799
SEN_RS05680	mrdA	803.76	0.455225	0.356207	1.27798	0.201257	0.998584	798.406	685.001	0.000747746
SEN_RS08705	SEN_RS08705	1967.75	0.646858	0.506286	1.27765	0.201372	0.998584	2167.5	1721.95	0.000750702
SEN_RS06770	trpA	365.52	-0.330322	0.258624	-1.27723	0.201522	0.998584	331.732	372.879	-0.000780382
SEN_RS02205	clpP	35576.1	-0.311069	0.243658	-1.27666	0.201722	0.998584	32115.4	35913.5	-0.000794126
SEN_RS19280	ilvD	7333.89	-0.440082	0.344823	-1.27625	0.201866	0.998584	6423.17	7785.4	-0.000746942
SEN_RS18125	SEN_RS18125	1541.97	0.278612	0.218365	1.2759	0.20199	0.998584	1601.54	1448	0.00082785
SEN_RS00470	pdxA	8951.31	-0.485306	0.380691	-1.2748	0.202379	0.998584	7116.58	8725.1	-0.000744255
SEN_RS04875	hspQ	2068.35	-0.396139	0.31088	-1.27425	0.202575	0.998584	1851.73	2111.7	-0.000750962
SEN_RS08495	ssaJ	1961.71	-0.589867	0.463221	-1.2734	0.202875	0.998584	1790.03	2365.67	-0.000745735
SEN_RS17790	SEN_RS17790	316.731	-0.34771	0.273238	-1.27256	0.203175	0.998584	301.892	340.797	-0.000765745
SEN_RS03615	SEN_RS03615	24008.1	0.559168	0.440545	1.26926	0.204347	0.998584	22789.7	18179.5	0.000740867
SEN_RS19275	ilvE	5299.86	-0.44806	0.353199	-1.26858	0.204592	0.998584	4663.52	5625.39	-0.000739196
SEN_RS03630	SEN_RS03630	2109.27	0.834216	0.658777	1.26631	0.205402	0.998584	2176.02	1508.96	0.000728995
SEN_RS21125	yjdN	280.331	-0.318472	0.251581	-1.26588	0.205555	0.998584	259.236	288.347	-0.000776853
SEN_RS18605	SEN_RS18605	847.333	0.485201	0.383452	1.26535	0.205746	0.998584	891.168	747.918	0.000735378
SEN_RS00145	SEN_RS00145	286.734	0.39801	0.314674	1.26483	0.205931	0.998584	304.379	264.966	0.000741533
SEN_RS18035	SEN_RS18035	4801.44	-0.277813	0.219732	-1.26432	0.206114	0.998584	4340.1	4839.32	-0.000815754
SEN_RS18130	SEN_RS18130	17183.1	0.291737	0.230852	1.26374	0.206322	0.998584	17095.8	15238.4	0.00079869
SEN_RS09625	fabF	51511.6	-0.324662	0.256987	-1.26334	0.206467	0.998584	45383.6	51668.9	-0.000769801
SEN_RS17170	ppiA	7546.39	0.355722	0.281642	1.26303	0.206578	0.998584	7597.66	6686.59	0.000752571
SEN_RS11325	SEN_RS11325	1175.48	-0.322467	0.255347	-1.26286	0.206641	0.998584	1079.51	1223.62	-0.000770819
SEN_RS03160	SEN_RS03160	92.8695	0.396982	0.314593	1.26189	0.206988	0.998584	98.6312	87.6158	0.000738932
SEN_RS04485	lolA	6888.06	-0.248847	0.197276	-1.26141	0.207159	0.998584	6651.34	7310.83	-0.000857557
SEN_RS11360	mglA	3092.74	0.730515	0.579384	1.26085	0.207364	0.998584	3008.36	2310.64	0.000732075
SEN_RS11990	nuoE	2838.18	-0.328749	0.260737	-1.26085	0.207364	0.998584	2575.99	2959.03	-0.000764555
SEN_RS17395	rtcA	894.342	-0.508286	0.40334	-1.26019	0.2076	0.998584	692.394	822.98	-0.000730871
SEN_RS16330	sfsB	1534.02	0.539386	0.42813	1.25987	0.207718	0.998584	1621.73	1324.63	0.000731401
SEN_RS13370	eamB	159.713	-0.364636	0.289489	-1.25958	0.207819	0.998584	138.285	154.607	-0.000745684
SEN_RS21100	SEN_RS21100	1778.44	0.276126	0.219701	1.25683	0.208816	0.998584	1823.58	1646.82	0.000809486
SEN_RS08020	SEN_RS08020	538.563	-0.290464	0.231255	-1.25603	0.209105	0.998584	505.271	561.56	-0.00079164
SEN_RS16175	SEN_RS16175	461.991	-0.257065	0.204668	-1.25601	0.209112	0.998584	422.663	463.209	-0.000836614
SEN_RS17805	SEN_RS17805	2428.46	0.28607	0.227879	1.25536	0.209348	0.998584	2548.2	2294.4	0.000795761
SEN_RS11905	menH	2802.73	-0.261373	0.208247	-1.25511	0.209439	0.998584	2614.69	2887.09	-0.000828606
SEN_RS10510	SEN_RS10510	1757.84	0.715171	0.570049	1.25458	0.209632	0.998584	1584.07	1340.48	0.000726729
SEN_RS12830	tmcA	1601.22	-0.288553	0.230272	-1.2531	0.21017	0.998584	1460.99	1635.08	-0.000790515
SEN_RS21680	cycA	5256.76	-0.28836	0.230169	-1.25282	0.210271	0.998584	4813.56	5385.58	-0.000790425
SEN_RS15720	SEN_RS15720	1496.41	0.278186	0.222092	1.25257	0.210362	0.998584	1586.07	1434.91	0.000802087
SEN_RS04660	SEN_RS04660	5964.11	0.376593	0.300768	1.2521	0.210533	0.998584	6141.3	5303.68	0.000734563
SEN_RS00385	SEN_RS00385	71.2641	0.37043	0.295998	1.25146	0.210766	0.998584	76.4699	68.9604	0.000735831
SEN_RS09895	csgA	30.3767	0.549938	0.439551	1.25113	0.210885	0.998584	30.4956	27.6485	0.000723594
SEN_RS00515	araD	94.279	-0.501989	0.401261	-1.25103	0.210924	0.998584	82.1157	93.0801	-0.000722277
SEN_RS00650	murD	20233.3	-0.276846	0.221303	-1.25098	0.210941	0.998584	18501.8	20639.2	-0.000802003
SEN_RS04305	artM	8984.98	-0.326407	0.260966	-1.25077	0.211019	0.998584	8127.62	9164.4	-0.000755799
SEN_RS22025	SEN_RS22025	279.732	-0.409937	0.327926	-1.25009	0.211267	0.998584	259.928	302.302	-0.000725548
SEN_RS10035	SEN_RS10035	97.67	0.412281	0.329811	1.25005	0.21128	0.998584	102.686	91.0518	0.000725179
SEN_RS11760	yfaE	567.19	-0.587986	0.470418	-1.24992	0.211328	0.998584	486.49	615.605	-0.00072347
SEN_RS00335	carA	2049.63	0.395655	0.316751	1.24911	0.211627	0.998584	2141.87	1831.5	0.000727094
SEN_RS02715	fimW	363.631	0.542225	0.434273	1.24858	0.211819	0.998584	390.881	327.965	0.000721008
SEN_RS15420	ripR	2811.13	0.233695	0.187312	1.24762	0.212169	0.998584	2858.44	2612	0.00087119
SEN_RS10675	pduQ	12.2807	1.61685	1.29709	1.24652	0.212575	0.998584	10.357	9.1889	0.000601674
SEN_RS14575	SEN_RS14575	351.198	0.347038	0.278658	1.24539	0.212988	0.998584	363.198	321.381	0.000739075
SEN_RS18515	ligB	633.037	-0.42038	0.337668	-1.24495	0.21315	0.998584	527.363	609.458	-0.000719419
SEN_RS12705	eutA	74.6232	-0.55327	0.445282	-1.24251	0.214047	0.998584	62.6755	74.2082	-0.000715736
SEN_RS13600	SEN_RS13600	22441.4	0.270883	0.218053	1.24228	0.214133	0.998584	23402.6	21176.8	0.00080006
SEN_RS21310	dcuA	48681.3	-0.360489	0.290281	-1.24186	0.214288	0.998584	45349.1	52510.7	-0.00073004
SEN_RS10280	SEN_RS10280	1998.54	0.462858	0.372721	1.24184	0.214297	0.998584	2183.07	1794.45	0.000713896
SEN_RS05195	SEN_RS05195	44.1721	-0.548246	0.441528	-1.2417	0.214347	0.998584	40.7204	46.647	-0.000714852
SEN_RS03270	ubiF	4614.37	-0.293517	0.236744	-1.2398	0.215048	0.998584	4184.24	4677.07	-0.000771014
SEN_RS15460	SEN_RS15460	2364.04	-0.373209	0.301035	-1.23975	0.215067	0.998584	2277.32	2657.64	-0.000723791
SEN_RS02115	phnR	421.13	-0.29592	0.23877	-1.23935	0.215216	0.998584	388.74	434.059	-0.000768182
SEN_RS19605	tatA	64798.7	0.358134	0.289312	1.23788	0.215761	0.998584	65145.6	57251.3	0.0007271
SEN_RS14380	SEN_RS14380	237.588	-0.306864	0.247948	-1.23761	0.215859	0.998584	218.488	241.442	-0.000756615
SEN_RS03715	SEN_RS03715	398.371	0.437652	0.353669	1.23746	0.215916	0.998584	420.649	363.496	0.000711007
SEN_RS01745	SEN_RS01745	8382.71	0.354637	0.286775	1.23664	0.216221	0.998584	9065.82	7862.86	0.000727281
SEN_RS09695	flgL	19511.4	-0.234498	0.189721	-1.23601	0.216454	0.998584	19691.9	21639.2	-0.000854903
SEN_RS00220	rpsT	110387	0.476668	0.385762	1.23565	0.216588	0.998584	105439	87936.3	0.000708092
SEN_RS05120	SEN_RS05120	3721.17	0.283244	0.229284	1.23534	0.216703	0.998584	3954.88	3521.12	0.000777114
SEN_RS07250	SEN_RS07250	707.962	0.348978	0.282513	1.23527	0.216732	0.998584	724.731	631.895	0.000728336
SEN_RS07620	SEN_RS07620	294.399	0.505919	0.40975	1.2347	0.216941	0.998584	307.759	269.699	0.000707454
SEN_RS21745	tamA	8940.73	-0.244893	0.198403	-1.23432	0.217084	0.998584	8389.41	9211.7	-0.000832145
SEN_RS21210	dcuR	4767.69	-0.293644	0.238008	-1.23376	0.217294	0.998584	4399.21	4873.76	-0.000764468
SEN_RS06185	htpX	14245.9	-0.323522	0.262232	-1.23372	0.217306	0.998584	13494.9	15134.9	-0.000740481
SEN_RS07275	nifJ	2103.31	-0.322474	0.261481	-1.23326	0.217479	0.998584	1960.39	2208.58	-0.000740695
SEN_RS06890	SEN_RS06890	681.748	0.379114	0.307548	1.2327	0.217687	0.998584	725.071	638.857	0.000715503
SEN_RS02945	dsbG	1810.55	0.190102	0.154299	1.23204	0.217935	0.998584	1901.42	1766.8	0.000976711
SEN_RS11515	SEN_RS11515	3355.35	-0.297891	0.242009	-1.23091	0.218357	0.998584	3099.02	3458.86	-0.000757446
SEN_RS20440	SEN_RS20440	92923	0.667066	0.541984	1.23079	0.218403	0.998584	69364.1	53848.7	0.000705729
SEN_RS08100	SEN_RS08100	46108.6	-0.524799	0.426407	-1.23075	0.218417	0.998584	39781.3	49059	-0.00070428
SEN_RS16395	lptB	3807.85	-0.377149	0.306641	-1.22994	0.218721	0.998584	3377.4	3958.7	-0.000713438
SEN_RS18490	rph	7466.89	0.287687	0.233918	1.22986	0.218748	0.998584	7495.16	6708.4	0.000766375
SEN_RS24990	SEN_RS24990	222.475	0.523865	0.426806	1.22741	0.219669	0.998584	238.061	201.107	0.000701252
SEN_RS04410	SEN_RS04410	2947.72	0.357134	0.291082	1.22692	0.219853	0.998584	3065.31	2640.92	0.000717007
SEN_RS15660	SEN_RS15660	2002.54	0.406025	0.330985	1.22672	0.219928	0.998584	2065.65	1790.71	0.000704544
SEN_RS17030	bfd	892.203	0.341813	0.278806	1.22599	0.220204	0.998584	870.203	776.355	0.00072265
SEN_RS19550	yigL	4810.8	-0.326444	0.266408	-1.22535	0.220442	0.998584	4182.74	4785.67	-0.000730332
SEN_RS08290	pdxY	7139.59	0.33019	0.26954	1.22502	0.220569	0.998584	7380.88	6484.76	0.000727797
SEN_RS22345	SEN_RS22345	8900.52	-0.19665	0.160559	-1.22478	0.220658	0.998584	8674.7	9378.93	-0.000942703
SEN_RS18295	trmL	139.286	0.308662	0.252147	1.22414	0.220901	0.998584	142.749	129.3	0.000741345
SEN_RS19745	SEN_RS19745	108049	0.717285	0.586713	1.22255	0.221501	0.998584	113034	81650.8	0.000696165
SEN_RS04400	clpS	14355.4	0.378753	0.309978	1.22187	0.221758	0.998584	15725.2	13645.8	0.00070551
SEN_RS11650	napB	7557.07	-0.332422	0.272104	-1.22167	0.221831	0.998584	7104.63	8138.64	-0.000723278
SEN_RS09595	ptsG	279838	-0.301364	0.246734	-1.22141	0.221931	0.998584	257356	288220	-0.000744513
SEN_RS03330	nagA	4986.27	0.207032	0.169543	1.22111	0.222043	0.998584	5214.27	4809.41	0.000904651
SEN_RS18005	lpfC	171.4	0.310594	0.254388	1.22094	0.222108	0.998584	180.773	162.635	0.00073663
SEN_RS25045	SEN_RS25045	1703	-0.354795	0.2906	-1.22091	0.222121	0.998584	1585.09	1841.2	-0.000712193
SEN_RS01230	SEN_RS01230	64054.3	-0.535611	0.43899	-1.2201	0.222427	0.998584	50174.8	60104.8	-0.000694979
SEN_RS17450	SEN_RS17450	34.2219	0.504516	0.413696	1.21954	0.222641	0.998584	36.9523	33.0746	0.00069383
SEN_RS09405	SEN_RS09405	393.494	0.391269	0.320842	1.2195	0.222653	0.998584	420.834	367.346	0.000700509
SEN_RS16790	SEN_RS16790	454.408	0.611301	0.501344	1.21932	0.222721	0.998584	376.631	304.107	0.000695621
SEN_RS12775	tkt	695.718	-0.363312	0.298055	-1.21894	0.222865	0.998584	652.523	756.519	-0.000707298
SEN_RS04155	SEN_RS04155	1448.97	0.38092	0.312542	1.21878	0.222928	0.998584	1561.35	1364.11	0.000702121
SEN_RS12895	SEN_RS12895	6844.04	-0.388358	0.318648	-1.21877	0.222932	0.998584	5798.85	6835	-0.000700429
SEN_RS03710	SEN_RS03710	308.429	-0.309382	0.25388	-1.21861	0.22299	0.998584	277.085	308.119	-0.000735194
SEN_RS15600	SEN_RS15600	2130.75	-0.295528	0.24263	-1.21802	0.223215	0.998584	2024.09	2277.16	-0.000746192
SEN_RS22160	SEN_RS22160	51741.1	0.429041	0.352312	1.21779	0.223305	0.998584	55139.7	46723.1	0.00069387
SEN_RS19720	dsbA	38010.5	-0.273397	0.22468	-1.21683	0.223668	0.998584	35172.9	38974.8	-0.000768619
SEN_RS09715	flgH	4278.09	-0.387329	0.31842	-1.21641	0.223829	0.998584	4018.07	4768.54	-0.000698488
SEN_RS04855	helD	4441.56	-0.236459	0.194395	-1.21639	0.223838	0.998584	4158.01	4558.41	-0.000826727
SEN_RS07930	SEN_RS07930	5427.01	-0.288585	0.23733	-1.21597	0.223998	0.998584	5053.82	5612.29	-0.000750726
SEN_RS22410	SEN_RS22410	45.2704	0.504214	0.41482	1.2155	0.224175	0.998584	47.574	42.5138	0.000690245
SEN_RS16555	SEN_RS16555	244.535	-0.344804	0.283944	-1.21434	0.224618	0.998584	233.263	263.37	-0.00071009
SEN_RS11160	SEN_RS11160	1044.57	0.331171	0.27281	1.21393	0.224776	0.998584	1099.74	964.94	0.000716425
SEN_RS19565	metE	1185.77	-0.322308	0.265534	-1.21381	0.224821	0.998584	1117.76	1266.43	-0.000721489
SEN_RS18630	SEN_RS18630	12915.2	0.483398	0.39841	1.21332	0.225008	0.998584	12474.1	10419.1	0.000688125
SEN_RS04775	zapC	4731.39	0.325648	0.268641	1.2122	0.225434	0.998584	4980.69	4366.11	0.000717888
SEN_RS01000	fhuD	269.98	-0.369295	0.304712	-1.21195	0.225533	0.998584	241.951	271.038	-0.00069892
SEN_RS05480	sdiA	4533.1	-0.232807	0.19232	-1.21052	0.226079	0.998584	4647	5104.1	-0.000827001
SEN_RS24575	SEN_RS24575	343.4	0.365483	0.30198	1.21029	0.226168	0.998584	350.256	308.424	0.000698539
SEN_RS05465	dcyD	2721.15	-0.23446	0.19414	-1.20768	0.22717	0.998584	2607.47	2865.08	-0.00082017
SEN_RS04335	SEN_RS04335	3922.72	-0.302664	0.250759	-1.20699	0.227434	0.998584	3472.98	3915.22	-0.00072872
SEN_RS17280	igaA	10717.1	0.229533	0.190223	1.20665	0.227566	0.998584	11192.1	10236.2	0.000829142
SEN_RS12820	dapE	2696.9	-0.30542	0.253186	-1.20631	0.227698	0.998584	2402.43	2707.92	-0.000725837
SEN_RS10470	SEN_RS10470	95.4463	0.641714	0.532177	1.20583	0.227884	0.998584	94.6985	82.5207	0.000683293
SEN_RS09005	astE	783.27	-0.456289	0.37898	-1.20399	0.228593	0.998584	716.641	842.612	-0.000680244
SEN_RS03545	sucC	12139.9	-0.421672	0.350252	-1.20391	0.228624	0.998584	11406.5	13684.3	-0.000682168
SEN_RS05825	SEN_RS05825	2478.64	-0.351953	0.292431	-1.20354	0.228766	0.998584	2269.42	2571.28	-0.000696959
SEN_RS22365	SEN_RS22365	281.63	1.60386	1.33284	1.20334	0.228846	0.998584	197.309	145.008	0.000567743
SEN_RS14600	gudD	868.18	-0.245739	0.204224	-1.20328	0.228867	0.998584	810.075	892.07	-0.00079392
SEN_RS02520	SEN_RS02520	2662.42	-0.495774	0.412026	-1.20326	0.228876	0.998584	2080.19	2595.32	-0.000679373
SEN_RS13745	SEN_RS13745	1439.7	0.320691	0.266782	1.20207	0.229337	0.998584	1440.64	1288.67	0.000711001
SEN_RS19670	hemG	2160.62	-0.221473	0.184256	-1.20198	0.22937	0.998584	2057.88	2244.49	-0.000841419
SEN_RS13920	pncC	6170.66	-0.320533	0.266812	-1.20134	0.229618	0.998584	5461.95	6139.31	-0.000710392
SEN_RS22295	SEN_RS22295	14612.8	0.481896	0.401315	1.20079	0.229832	0.998584	15668.5	12927.3	0.000677139
SEN_RS15215	SEN_RS15215	295.13	0.317386	0.264321	1.20076	0.229844	0.998584	288.283	258.603	0.000711816
SEN_RS09495	potC	5238.11	-0.241141	0.200965	-1.19992	0.230172	0.998584	4754	5214.74	-0.000798112
SEN_RS07160	SEN_RS07160	50.0636	0.515976	0.430244	1.19927	0.230425	0.998584	53.8415	47.2238	0.000676187
SEN_RS18400	rfaY	38344.1	0.408591	0.340741	1.19912	0.23048	0.998584	41459.3	36276.7	0.000679372
SEN_RS19835	yihS	146.446	-0.334052	0.278585	-1.1991	0.230487	0.998584	136.399	151.596	-0.000700673
SEN_RS13410	SEN_RS13410	1024.07	0.308054	0.257123	1.19808	0.230885	0.998584	1099.96	969.656	0.000715623
SEN_RS17935	dppF	1076.29	-0.599993	0.50106	-1.19745	0.231132	0.998584	881.186	1100.95	-0.000675966
SEN_RS14940	SEN_RS14940	441.287	0.418208	0.349327	1.19718	0.231236	0.998584	468.813	406.533	0.000676566
SEN_RS11640	ccmA	1223.65	-0.514246	0.429673	-1.19683	0.231372	0.998584	907.116	1149.84	-0.000674039
SEN_RS21005	soxR	376.434	-0.306914	0.256583	-1.19616	0.231636	0.998584	351.447	393.709	-0.000714555
SEN_RS02015	SEN_RS02015	1025.04	-0.282622	0.236338	-1.19584	0.231759	0.998584	958.597	1067.33	-0.000735734
SEN_RS05140	SEN_RS05140	1630.64	0.672375	0.562316	1.19572	0.231804	0.998584	1621.69	1353.44	0.000673501
SEN_RS20685	aceK	511.819	-0.387542	0.324386	-1.19469	0.232207	0.998584	432.251	495.104	-0.000678815
SEN_RS13950	gutM	3186.7	0.232719	0.194815	1.19456	0.232258	0.998584	3395.92	3111.2	0.000807807
SEN_RS17530	SEN_RS17530	11306	0.785559	0.657923	1.194	0.232479	0.998584	10717.7	8633.56	0.000664764
SEN_RS01765	cydB	765.437	-0.532506	0.446308	-1.19314	0.232816	0.998584	572.664	708.314	-0.000671178
SEN_RS20210	hslV	10187.5	-0.412223	0.345499	-1.19313	0.23282	0.998584	9225.68	10491.6	-0.000673642
SEN_RS07995	ydfZ	2494.16	-0.410419	0.344107	-1.19271	0.232983	0.998584	2212.37	2589.02	-0.000673487
SEN_RS17205	SEN_RS17205	59.7575	0.492274	0.412974	1.19202	0.233253	0.998584	60.6298	53.1963	0.000669584
SEN_RS13290	SEN_RS13290	1325.49	0.338087	0.28397	1.19057	0.233821	0.998584	1338.1	1157.4	0.000690672
SEN_RS13985	hypF	3025.53	0.739496	0.621659	1.18955	0.234223	0.998584	2542.76	2126.78	0.000664468
SEN_RS12495	SEN_RS12495	9.32501	3.44288	2.90037	1.18705	0.235208	0.998584	7.52816	6.14369	0.000649859
SEN_RS17815	SEN_RS17815	3645.75	-0.30925	0.260543	-1.18694	0.23525	0.998584	3538.05	3994.48	-0.000703784
SEN_RS16265	glmM	12603.4	-0.296575	0.249975	-1.18642	0.235457	0.998584	11174.3	12575.9	-0.000713016
SEN_RS16695	msrP	2106.07	-0.199091	0.168072	-1.18456	0.236191	0.998584	1990.17	2148.69	-0.000878743
SEN_RS12865	SEN_RS12865	8602.07	-0.464155	0.391865	-1.18448	0.236225	0.998584	6314.18	7616.19	-0.000663166
SEN_RS11685	SEN_RS11685	569.72	-0.296972	0.250723	-1.18446	0.23623	0.998584	509.416	566.004	-0.000710725
SEN_RS13245	mltF	1226.83	0.312826	0.264114	1.18443	0.236242	0.998584	1242.16	1093.46	0.000698894
SEN_RS07935	marR	571.261	0.360517	0.305045	1.18185	0.237266	0.998584	569.585	490.874	0.000674067
SEN_RS14780	SEN_RS14780	87.4031	-0.320924	0.271593	-1.18164	0.23735	0.998584	83.8625	92.1715	-0.00069116
SEN_RS23485	yohP	94.5662	0.525604	0.44489	1.18143	0.237434	0.998584	99.6257	84.3358	0.00066096
SEN_RS09605	holB	3388.19	-0.277098	0.234902	-1.17963	0.238147	0.998584	3101.2	3469.99	-0.000724676
SEN_RS18765	tisB	2.18043	1.9151	1.62383	1.17937	0.238251	0.998584	2.17446	2.09671	0.000533727
SEN_RS15440	SEN_RS15440	350.711	0.323041	0.274082	1.17863	0.238546	0.998584	367.838	329.95	0.00068709
SEN_RS19650	fadB	986.206	-0.287067	0.243733	-1.17779	0.238879	0.998584	959.571	1071.9	-0.000712749
SEN_RS13270	SEN_RS13270	807.069	-0.225004	0.19117	-1.17699	0.239201	0.998584	760.138	827.11	-0.000802476
SEN_RS12770	tal	484.474	-0.260357	0.221313	-1.17642	0.239428	0.998584	466.157	514.289	-0.000741435
SEN_RS19575	SEN_RS19575	1704.77	-0.27096	0.230343	-1.17633	0.239461	0.998584	1580.24	1742.82	-0.000728096
SEN_RS19090	atpC	29095.2	-0.373287	0.317351	-1.17626	0.239492	0.998584	26022.4	29782.7	-0.000665536
SEN_RS11655	napH	8724.69	-0.299746	0.254914	-1.17587	0.239647	0.998584	8221.93	9226.29	-0.000699951
SEN_RS04450	SEN_RS04450	41456.5	0.285519	0.24283	1.1758	0.239675	0.998584	43834.5	39123.5	0.000712186
SEN_RS20745	SEN_RS20745	255.642	-0.282333	0.240138	-1.17571	0.23971	0.998584	240.914	265.277	-0.000715198
SEN_RS07630	steA	192453	0.337311	0.286984	1.17537	0.239848	0.998584	213071	189024	0.000676868
SEN_RS25140	SEN_RS25140	22.6224	0.710017	0.60412	1.17529	0.239879	0.998584	23.0405	20.7345	0.000653581
SEN_RS21780	mpl	11090.9	-0.277253	0.235926	-1.17517	0.239925	0.998584	10023.2	11139.1	-0.000719875
SEN_RS00830	SEN_RS00830	117.366	0.401318	0.341731	1.17437	0.240248	0.998584	123.189	108.237	0.000658647
SEN_RS17590	SEN_RS17590	424.407	0.449513	0.382817	1.17423	0.240305	0.998584	437.807	378.615	0.000654763
SEN_RS01325	SEN_RS01325	327.474	-0.297349	0.253416	-1.17336	0.240652	0.998584	301.728	335.285	-0.000699372
SEN_RS09170	SEN_RS09170	1116.14	-0.236826	0.201849	-1.17328	0.240683	0.998584	1051.64	1148.74	-0.00077476
SEN_RS16440	arcB	20825.9	-0.209646	0.17875	-1.17285	0.240857	0.998584	20205.1	21939	-0.00083349
SEN_RS05410	SEN_RS05410	2520.42	-0.486934	0.415187	-1.17281	0.240874	0.998584	1997.24	2375.68	-0.000653137
SEN_RS03900	SEN_RS03900	1940.61	0.384624	0.328101	1.17227	0.241088	0.998584	2089.55	1802.4	0.00065956
SEN_RS00605	ilvN	1842.39	-0.294347	0.251181	-1.17185	0.241257	0.998584	1734.82	1943.71	-0.000700334
SEN_RS10685	pduT	17.5087	0.851061	0.726913	1.17079	0.241684	0.998584	17.2036	15.5947	0.000636788
SEN_RS09535	SEN_RS09535	1196.61	0.267593	0.228682	1.17016	0.241937	0.998584	1242.87	1120.58	0.000725547
SEN_RS05615	motA	25348.7	-0.240944	0.205977	-1.16976	0.242097	0.998584	25630.4	28218.6	-0.000763446
SEN_RS07480	sgcB	27.4146	0.527101	0.450684	1.16956	0.242178	0.998584	28.2908	25.7173	0.000650894
SEN_RS02640	cysS	20532.2	0.185875	0.158948	1.1694	0.242242	0.998584	21226.2	19729.2	0.000901148
SEN_RS20965	SEN_RS20965	1079.75	0.385098	0.329326	1.16935	0.242261	0.998584	1175.07	1029.09	0.000656921
SEN_RS22245	SEN_RS22245	680.876	-0.263261	0.225182	-1.16911	0.242361	0.998584	641.499	706.677	-0.00072977
SEN_RS23115	SEN_RS23115	35.1815	0.523852	0.448139	1.16895	0.242424	0.998584	36.1699	32.2964	0.000650325
SEN_RS25135	SEN_RS25135	63.2987	0.516604	0.442204	1.16825	0.242706	0.998584	66.125	57.8873	0.00064962
SEN_RS18325	secB	37636	-0.264855	0.2268	-1.16779	0.242891	0.998584	35974.9	39769.1	-0.000726372
SEN_RS05610	flhC	8909.97	-0.261639	0.224079	-1.16762	0.242962	0.998584	8251.26	9149.96	-0.00073025
SEN_RS02965	SEN_RS02965	311.366	-0.312189	0.26756	-1.1668	0.243291	0.998584	280.391	314.783	-0.000682346
SEN_RS25275	SEN_RS25275	8.40489	1.10282	0.945325	1.1666	0.243372	0.998584	8.53295	7.75101	0.000597722
SEN_RS22300	SEN_RS22300	18622.2	0.383246	0.328692	1.16597	0.243625	0.998584	19572.5	16823	0.000654332
SEN_RS10710	SEN_RS10710	187020	0.472611	0.405651	1.16507	0.243992	0.998584	185332	158437	0.000646621
SEN_RS13070	SEN_RS13070	10037.2	-0.251047	0.215642	-1.16419	0.244348	0.998584	9230.03	10185.3	-0.000741145
SEN_RS15170	SEN_RS15170	356.736	-0.312548	0.268512	-1.164	0.244423	0.998584	308.034	346.043	-0.000679452
SEN_RS05670	flhe	1333.02	-0.37855	0.325552	-1.1628	0.244912	0.998584	1186.27	1399.55	-0.000652515
SEN_RS05775	znuA	7326.96	0.21224	0.182564	1.16255	0.245013	0.998584	7499.95	6902.68	0.000813813
SEN_RS25105	SEN_RS25105	54.7574	0.439302	0.378194	1.16158	0.245407	0.998584	54.5739	49.2235	0.000644466
SEN_RS12765	maeB	9173.38	-0.251145	0.216338	-1.16089	0.245686	0.998584	8732.62	9689.69	-0.000737374
SEN_RS12975	shdA	2518.29	-0.272694	0.234946	-1.16067	0.245778	0.998584	2417.88	2672.95	-0.000709775
SEN_RS11375	SEN_RS11375	1819.3	0.19835	0.170969	1.16015	0.245986	0.998584	1867.3	1732.39	0.000848047
SEN_RS21215	SEN_RS21215	6191.77	-0.253336	0.218382	-1.16006	0.246025	0.998584	5779.78	6346.13	-0.000733308
SEN_RS24735	SEN_RS24735	2435.79	0.20683	0.178386	1.15945	0.246271	0.998584	2501.4	2305.43	0.000823587
SEN_RS18055	SEN_RS18055	1936.62	-0.265041	0.228609	-1.15937	0.246307	0.998584	1756.12	1940.53	-0.000717225
SEN_RS16060	garR	762.169	-0.288804	0.2492	-1.15892	0.246487	0.998584	687.201	771.012	-0.000692229
SEN_RS04445	infA	3064.02	0.403393	0.348141	1.15871	0.246576	0.998584	2938.47	2533.95	0.000644926
SEN_RS07705	fdxH	2125.15	-0.579775	0.501086	-1.15704	0.247257	0.998584	1734.98	2207.08	-0.000640985
SEN_RS05565	SEN_RS05565	442.752	-0.233484	0.201866	-1.15662	0.247426	0.998584	427.869	465.639	-0.000761496
SEN_RS07045	SEN_RS07045	308.301	0.280429	0.242519	1.15632	0.24755	0.998584	321.076	290.458	0.000697346
SEN_RS12105	yfcD	7193.96	-0.304427	0.263348	-1.15599	0.247687	0.998584	6480.08	7275.34	-0.000677175
SEN_RS03600	tolB	28387.6	-0.282947	0.244796	-1.15585	0.247744	0.998584	25864.6	28982.2	-0.000694462
SEN_RS07315	SEN_RS07315	6858.57	0.18414	0.159456	1.15481	0.24817	0.998584	6988.22	6508.47	0.000886504
SEN_RS18250	mtlD	5706.55	-0.283661	0.245714	-1.15444	0.248321	0.998584	5163.68	5720.67	-0.000692383
SEN_RS09790	grxB	6444.07	0.266108	0.230724	1.15336	0.248762	0.998584	6812.23	6190.84	0.000709653
SEN_RS17405	SEN_RS17405	299.358	-0.313091	0.271517	-1.15312	0.248861	0.998584	260.016	290.269	-0.000668832
SEN_RS04045	ldtB	2633.39	0.418629	0.363129	1.15284	0.248976	0.998584	2640.03	2268.71	0.000638422
SEN_RS15990	SEN_RS15990	879.74	0.198775	0.172551	1.15198	0.24933	0.998584	926.643	859.268	0.000835944
SEN_RS07520	SEN_RS07520	928.154	-0.361828	0.314205	-1.15157	0.249498	0.998584	795.365	913.275	-0.000646763
SEN_RS11465	SEN_RS11465	3319.89	0.244338	0.212275	1.15105	0.249713	0.998584	3285.96	2987.05	0.000736785
SEN_RS06035	SEN_RS06035	53.088	0.458326	0.398238	1.15088	0.24978	0.998584	52.4206	47.3716	0.000634964
SEN_RS03770	modB	1242.24	-0.438104	0.380709	-1.15076	0.249832	0.998584	1087.04	1279.54	-0.000635472
SEN_RS16630	aaeA	651.214	0.308583	0.268224	1.15047	0.24995	0.998584	671.486	599.769	0.000669153
SEN_RS03775	modC	3957.83	-0.356273	0.309707	-1.15035	0.249998	0.998584	3758.91	4342.01	-0.000647301
SEN_RS14425	ftsB	17472.9	-0.327539	0.284837	-1.14992	0.250177	0.998584	15330	17329.2	-0.000658031
SEN_RS03625	SEN_RS03625	1611.78	0.698307	0.607472	1.14953	0.250338	0.998584	1586.47	1216.08	0.000631752
SEN_RS05760	ruvB	4389.4	-0.314657	0.273937	-1.14865	0.250702	0.998584	3890.84	4390.39	-0.000663714
SEN_RS17690	SEN_RS17690	623.221	0.309794	0.269833	1.1481	0.250929	0.998584	660.733	583.992	0.000666146
SEN_RS15320	yggU	1264.19	-0.336393	0.293014	-1.14804	0.250951	0.998584	1122.92	1286.45	-0.000652352
SEN_RS16275	ftsH	183740	-0.399964	0.348429	-1.14791	0.251007	0.998584	157682	183388	-0.000636203
SEN_RS11070	baeS	901.126	0.229646	0.200118	1.14755	0.251153	0.998584	889.234	817.261	0.000758084
SEN_RS12060	pta	32585.1	-0.392942	0.342477	-1.14735	0.251236	0.998584	29104	34132.4	-0.000636698
SEN_RS02460	SEN_RS02460	733.342	-0.50114	0.436969	-1.14685	0.251442	0.998584	580.582	717.845	-0.000631597
SEN_RS05570	SEN_RS05570	477.368	0.346439	0.302246	1.14622	0.251705	0.998584	514.565	455.299	0.000646865
SEN_RS03800	hutG	2725.1	-0.319072	0.278435	-1.14595	0.251818	0.998584	2479.33	2769.14	-0.000658721
SEN_RS17360	nfuA	18915.5	-0.430402	0.375694	-1.14562	0.251953	0.998584	17081.8	19965.8	-0.000631591
SEN_RS19180	rbsA	24144.1	1.754	1.53196	1.14494	0.252234	0.998584	13750.2	8272.55	0.000514675
SEN_RS02395	htpG	71430.2	-0.37662	0.329054	-1.14455	0.252394	0.998584	63815.8	72067.3	-0.000637172
SEN_RS03110	mrdA	5440.99	0.252042	0.220269	1.14424	0.252523	0.998584	5636.5	5116.36	0.000717974
SEN_RS19425	SEN_RS19425	0.87266	3.46776	3.0341	1.14293	0.253067	0.998584	0.851118	0.81657	0.000627403
SEN_RS09055	selD	3110.51	-0.262819	0.229955	-1.14291	0.253074	0.998584	2871.38	3175.41	-0.00070265
SEN_RS10925	wcaK	82.8673	0.443714	0.388348	1.14257	0.253217	0.998584	81.5148	72.642	0.000628476
SEN_RS08270	SEN_RS08270	2248.32	-0.294486	0.257742	-1.14256	0.253221	0.998584	2057.46	2306.16	-0.000671553
SEN_RS18375	rfaF	6687.75	-0.307545	0.26939	-1.14163	0.253606	0.998584	5912.65	6735.28	-0.0006615
SEN_RS01970	malZ	2655.54	-0.353182	0.309428	-1.1414	0.253702	0.998584	2379.63	2727.31	-0.000640402
SEN_RS08300	pdxH	3753.29	0.314584	0.275633	1.14131	0.25374	0.998584	3982.3	3506.29	0.000656946
SEN_RS01020	stfD	22.0735	0.568089	0.49781	1.14118	0.253797	0.998584	22.7336	20.7565	0.00062768
SEN_RS13030	rodZ	17884	0.218373	0.191361	1.14116	0.253805	0.998584	18651	17106.5	0.000773272
SEN_RS07915	sad	1285.57	-0.188594	0.165318	-1.1408	0.253953	0.998584	1232.87	1324.01	-0.00085191
SEN_RS06695	oppF	4733.9	-0.375421	0.329294	-1.14008	0.254254	0.998584	4164.36	4947.15	-0.000633595
SEN_RS14330	SEN_RS14330	493.261	-0.313964	0.275741	-1.13862	0.254861	0.998584	454.116	507.675	-0.000654812
SEN_RS24970	SEN_RS24970	884.206	-0.396878	0.348819	-1.13778	0.255213	0.998584	766.84	880.822	-0.000628093
SEN_RS09970	SEN_RS09970	429.937	0.306706	0.269642	1.13746	0.255348	0.998584	437.577	393.27	0.000658121
SEN_RS10640	pduJ	40.5306	1.10405	0.971405	1.13655	0.255727	0.998584	29.7093	26.1212	0.00057185
SEN_RS21600	ulaG	446.676	0.247866	0.218264	1.13563	0.256113	0.998584	454.24	415.823	0.000714572
SEN_RS10500	cobS	1000.93	0.781793	0.689016	1.13465	0.256521	0.998584	805.584	708.827	0.00061255
SEN_RS16975	rplP	94500.7	-0.494519	0.435836	-1.13464	0.256524	0.998584	83364.4	101061	-0.00062155
SEN_RS13310	era	7897.36	0.343877	0.303468	1.13316	0.257148	0.998584	8247.4	7281.16	0.00063626
SEN_RS16640	aaeR	1508.29	-0.217961	0.192486	-1.13235	0.257487	0.998584	1426.42	1549.64	-0.000763564
SEN_RS04805	pqiC	1907.03	-0.328899	0.290731	-1.13128	0.257936	0.998584	1724.8	1946.49	-0.000640558
SEN_RS15850	folB	7212.92	0.365068	0.322709	1.13126	0.257945	0.998584	7111.29	6158.03	0.000628387
SEN_RS08800	aroH	1172.64	0.319997	0.282985	1.13079	0.258143	0.998584	1195.4	1065.97	0.000644374
SEN_RS07650	narW	68.6623	-0.362542	0.320737	-1.13034	0.258333	0.998584	64.3919	71.0674	-0.000628222
SEN_RS03785	pgl	5819.33	-0.221282	0.195781	-1.13025	0.258369	0.998584	5564.87	6063.22	-0.000754162
SEN_RS13550	recN	1479.75	0.24377	0.215708	1.13009	0.258438	0.998584	1503.07	1372.43	0.000714578
SEN_RS15225	SEN_RS15225	108.031	-0.318446	0.281863	-1.12979	0.258565	0.998584	103.685	114.295	-0.000644267
SEN_RS06140	pphA	1170.7	0.242357	0.214562	1.12954	0.258669	0.998584	1237.71	1128	0.000716118
SEN_RS10355	SEN_RS10355	10730.5	0.360919	0.319564	1.12941	0.258724	0.998584	11736.8	10351.4	0.000627845
SEN_RS08920	SEN_RS08920	6574.07	-0.405396	0.359242	-1.12848	0.259119	0.998584	5684.89	6808.3	-0.000619382
SEN_RS14075	SEN_RS14075	156.835	0.424559	0.377109	1.12582	0.26024	0.998584	160.98	140.077	0.00061567
SEN_RS18405	rfaJ	25377.8	0.398057	0.353633	1.12562	0.260325	0.998584	27752.9	24028.6	0.000617848
SEN_RS06190	SEN_RS06190	720.841	0.273722	0.243248	1.12528	0.260472	0.998584	739.751	670.09	0.000672806
SEN_RS14785	SEN_RS14785	94.257	0.363734	0.323453	1.12453	0.260786	0.998584	97.2341	86.9131	0.000622986
SEN_RS07075	zirS	90.1843	0.533031	0.474479	1.1234	0.261267	0.998584	96.7306	80.8658	0.000612859
SEN_RS01760	SEN_RS01760	178.838	-0.260306	0.231779	-1.12308	0.261405	0.998584	165.515	180.696	-0.000685077
SEN_RS09795	SEN_RS09795	31961.8	0.35306	0.314405	1.12294	0.261461	0.998584	35017.1	30785.1	0.000624464
SEN_RS15140	argO	925.439	-0.337773	0.300867	-1.12266	0.26158	0.998584	856.284	966.06	-0.000629297
SEN_RS01345	gloB	2334.97	0.431627	0.384506	1.12255	0.261629	0.998584	2539.81	2123.4	0.000612631
SEN_RS21380	sugE	1212.99	0.339242	0.302479	1.12154	0.262058	0.998584	1294	1157.4	0.000627771
SEN_RS08925	SEN_RS08925	3142.86	-0.324594	0.2895	-1.12122	0.262192	0.998584	2977.99	3384.19	-0.000633539
SEN_RS01715	mdsA	29.0604	-0.495798	0.442236	-1.12112	0.262237	0.998584	27.2627	29.9334	-0.000610643
SEN_RS02485	SEN_RS02485	5236.44	-0.171838	0.153341	-1.12062	0.262449	0.998584	5019.5	5364	-0.000882986
SEN_RS08910	pfkB	1591.22	-0.335261	0.299265	-1.12028	0.262594	0.998584	1462.8	1666.08	-0.000628173
SEN_RS17795	fraD	304.964	0.423925	0.37872	1.11936	0.262985	0.998584	328.409	285.916	0.000610465
SEN_RS16455	gltB	5687.39	-0.310784	0.277779	-1.11882	0.263218	0.998584	5321.27	5970.79	-0.000638466
SEN_RS22310	SEN_RS22310	9942.22	0.309825	0.277264	1.11743	0.263809	0.998584	10968.7	9781.84	0.000637755
SEN_RS02040	nrdR	5890.93	0.216591	0.193873	1.11718	0.263919	0.998584	6122.37	5634.63	0.000748356
SEN_RS02110	phnS	205.242	-0.278151	0.249071	-1.11675	0.2641	0.998584	192.962	211.94	-0.000660218
SEN_RS19490	yigB	3128.73	0.178035	0.159465	1.11646	0.264227	0.998584	3263.6	3044.01	0.000853825
SEN_RS00630	ftsI	103681	0.540034	0.484059	1.11564	0.264577	0.998584	98140.7	79486.5	0.000606683
SEN_RS20325	ptsP	1586.8	-0.236191	0.211716	-1.1156	0.264592	0.998584	1507.31	1642.55	-0.000710459
SEN_RS04650	mukB	34588.1	-0.281064	0.252003	-1.11532	0.264713	0.998584	32196	36139.3	-0.000656244
SEN_RS16015	SEN_RS16015	2417.78	-0.342575	0.307156	-1.11531	0.264717	0.998584	2092.64	2432.25	-0.0006212
SEN_RS05930	gtgA	1377.93	0.345271	0.309839	1.11436	0.265126	0.998584	1483.51	1307.81	0.000619488
SEN_RS10750	sbcB	3011.39	0.238939	0.214471	1.11408	0.265243	0.998584	3197.89	2907.88	0.000704467
SEN_RS19615	tatC	18958.9	-0.225195	0.202152	-1.11399	0.265283	0.998584	17806.2	19442.2	-0.000727647
SEN_RS05345	fliN	6021.37	-0.283464	0.254795	-1.11252	0.265915	0.998584	5671.06	6429.98	-0.00065151
SEN_RS13265	murQ	2397.68	-0.260605	0.234326	-1.11215	0.266074	0.998584	2221.16	2443.8	-0.000673542
SEN_RS12085	SEN_RS12085	3388.8	0.525628	0.472756	1.11184	0.266207	0.998584	3264.94	2843.17	0.000603515
SEN_RS20465	SEN_RS20465	5.79907	1.03964	0.936141	1.11056	0.266759	0.998584	5.94114	5.55113	0.000559273
SEN_RS04040	SEN_RS04040	1668.55	-0.285315	0.257103	-1.10973	0.267116	0.998584	1514	1701.15	-0.000647333
SEN_RS13285	SEN_RS13285	298.934	0.546939	0.492887	1.10967	0.267143	0.998584	316.382	250.431	0.000601958
SEN_RS12985	ratA	7153.68	0.199954	0.180226	1.10947	0.267229	0.998584	7136.65	6626.38	0.000777741
SEN_RS19505	SEN_RS19505	284.41	0.414047	0.373225	1.10938	0.267268	0.998584	286.042	252.325	0.000603075
SEN_RS13740	lysM	2568.18	-0.410414	0.36997	-1.10932	0.267293	0.998584	2375.87	2784.25	-0.000603314
SEN_RS22540	SEN_RS22540	1111.19	0.243668	0.219919	1.10799	0.267865	0.998584	1128.07	1028.9	0.00069088
SEN_RS21835	SEN_RS21835	383.28	-0.480279	0.433708	-1.10738	0.26813	0.998584	332.901	411.232	-0.000599632
SEN_RS21255	SEN_RS21255	92.1844	0.468063	0.422728	1.10724	0.268189	0.998584	96.7283	83.5571	0.000599546
SEN_RS22605	creD	1035.85	-0.359473	0.324743	-1.10695	0.268317	0.998584	927.571	1053.22	-0.000609204
SEN_RS02695	sfmF	118.199	-0.378041	0.341634	-1.10657	0.268481	0.998584	110.891	123.638	-0.000605065
SEN_RS20275	SEN_RS20275	2365.04	-0.284114	0.257184	-1.10471	0.269285	0.998584	2237.38	2491.18	-0.000643529
SEN_RS18115	xylB	1152.14	-0.249065	0.225627	-1.10388	0.269647	0.998584	1070	1170.86	-0.000679153
SEN_RS07345	SEN_RS07345	1256.46	0.317626	0.287749	1.10383	0.269667	0.998584	1328.68	1191.49	0.000621407
SEN_RS10420	SEN_RS10420	38.2025	-0.660509	0.598862	-1.10294	0.270053	0.998584	32.4986	36.7842	-0.000594648
SEN_RS11180	SEN_RS11180	1658.58	0.362409	0.328615	1.10284	0.270097	0.998584	1788.31	1580.68	0.000605087
SEN_RS21625	ulaE	467.485	-0.389324	0.353277	-1.10204	0.270446	0.998584	412.253	479.729	-0.00059967
SEN_RS06985	pspE	46953.3	0.311984	0.283291	1.10129	0.270773	0.998584	47556.4	42626.5	0.000622012
SEN_RS04600	msbA	10660	0.237623	0.215802	1.10112	0.270846	0.998584	10921.7	9981.28	0.000692395
SEN_RS12430	SEN_RS12430	615.344	-0.320234	0.290887	-1.10089	0.270945	0.998584	552.925	616.285	-0.000617572
SEN_RS05560	SEN_RS05560	2370.35	0.517404	0.470197	1.1004	0.271158	0.998584	2602.55	2179.43	0.000594383
SEN_RS03145	holA	1775.09	-0.377864	0.343396	-1.10037	0.27117	0.998584	1576.91	1820.47	-0.000600025
SEN_RS09165	SEN_RS09165	2992.95	0.321029	0.291753	1.10034	0.271183	0.998584	3184.12	2850.71	0.000616726
SEN_RS13885	SEN_RS13885	2061.21	0.640422	0.582224	1.09996	0.27135	0.998584	2040.99	1713.78	0.000593025
SEN_RS18420	SEN_RS18420	4032.84	0.417005	0.379118	1.09993	0.271362	0.998584	4517.25	3777	0.000595318
SEN_RS25230	SEN_RS25230	7.16269	0.894616	0.813778	1.09934	0.271621	0.998584	7.28441	6.83863	0.000569728
SEN_RS17055	tusB	1560.25	0.252525	0.229713	1.09931	0.271635	0.998584	1599.92	1444.41	0.000670011
SEN_RS15920	SEN_RS15920	1239.26	-0.274931	0.250101	-1.09928	0.271645	0.998584	1120.12	1234.53	-0.000646179
SEN_RS02475	fetB	616.645	-0.210412	0.191458	-1.099	0.271769	0.998584	583.543	631.911	-0.000739944
SEN_RS18440	waaA	6355.94	0.288875	0.262927	1.09869	0.271905	0.998584	6247.24	5619.15	0.000634182
SEN_RS11510	yejF	2997.55	-0.284488	0.258952	-1.09861	0.271937	0.998584	2704.01	3018.91	-0.000637463
SEN_RS20455	birA	23855.4	0.164242	0.149534	1.09836	0.272047	0.998584	24710.1	23169.5	0.000880806
SEN_RS19855	SEN_RS19855	5557.9	-0.29298	0.266816	-1.09806	0.272179	0.998584	5315.8	5951.78	-0.000630654
SEN_RS09835	SEN_RS09835	579.323	0.208059	0.189676	1.09692	0.272676	0.998584	583.506	540.27	0.000742677
SEN_RS11730	SEN_RS11730	1683.83	0.277317	0.253089	1.09573	0.273198	0.998584	1710.34	1518.63	0.000640652
SEN_RS03050	pagP	163108	0.313193	0.285941	1.09531	0.273383	0.998584	170784	150950	0.000616077
SEN_RS01035	SEN_RS01035	36.5385	-0.40249	0.36748	-1.09527	0.273398	0.998584	35.6384	38.8889	-0.000592758
SEN_RS24295	SEN_RS24295	1.31502	2.41887	2.21149	1.09377	0.274054	0.998584	1.31882	1.2791	0.000491031
SEN_RS21405	frdA	74903.2	-0.398895	0.364797	-1.09347	0.274187	0.998584	67279	79362	-0.000591675
SEN_RS15695	SEN_RS15695	985.896	-0.291832	0.266978	-1.0931	0.274352	0.998584	861.505	968.049	-0.000626874
SEN_RS02020	yajD	7270.86	0.421884	0.38602	1.09291	0.274434	0.998584	7897.23	6969.36	0.000589466
SEN_RS00070	SEN_RS00070	2454.34	0.360894	0.330288	1.09266	0.274541	0.998584	2586.73	2264.92	0.00059702
SEN_RS20550	SEN_RS20550	556.441	0.334189	0.306223	1.09133	0.27513	0.998584	575.052	516.328	0.000603593
SEN_RS03220	rihA	4407.18	-0.269956	0.247563	-1.09045	0.275513	0.998584	4258.18	4728.59	-0.000642244
SEN_RS18480	slmA	3067.04	0.269804	0.247517	1.09004	0.275694	0.998584	3152.68	2832.01	0.00064199
SEN_RS19325	gppA	14177.9	-0.300692	0.275907	-1.08983	0.275789	0.998584	12969	14663.2	-0.000618138
SEN_RS22630	sthA	203.803	0.641948	0.589976	1.08809	0.276554	0.998584	206.789	175.867	0.000583436
SEN_RS04590	ihfB	6420.53	0.55727	0.512463	1.08743	0.276845	0.998584	6902.4	5811.52	0.000584427
SEN_RS02570	allB	274.45	0.26652	0.245121	1.0873	0.276904	0.998584	297.419	271.669	0.000642499
SEN_RS03965	dinG	6673.86	-0.200959	0.184939	-1.08662	0.277204	0.998584	6348.73	6875.44	-0.000746737
SEN_RS16885	rpoA	187227	-0.248517	0.22871	-1.0866	0.277212	0.998584	181456	198419	-0.000661958
SEN_RS06105	SEN_RS06105	10784.8	0.334678	0.30816	1.08605	0.277456	0.998584	11310.7	10180.1	0.000598948
SEN_RS17745	uspB	6937.93	-0.340492	0.313701	-1.0854	0.277743	0.998584	6375.6	7208.97	-0.000596472
SEN_RS08610	ttrS	6640.83	-0.200987	0.185311	-1.08459	0.278102	0.998584	6421.04	6924.65	-0.000744176
SEN_RS08990	nadE	5285.49	-0.287628	0.265522	-1.08326	0.278695	0.998584	4885.14	5430.89	-0.000620792
SEN_RS13315	rnc	8676.46	0.345627	0.319197	1.0828	0.278896	0.998584	8541.88	7576.53	0.000592761
SEN_RS12100	SEN_RS12100	4493.16	0.281789	0.260301	1.08255	0.279007	0.998584	4569.65	4144.36	0.000624524
SEN_RS15585	SEN_RS15585	3451.43	-0.305415	0.282133	-1.08252	0.279021	0.998584	3416.66	3826.29	-0.000608885
SEN_RS22690	ffs	485.675	-1.092	1.00882	-1.08246	0.27905	0.998584	204.675	308.59	-0.000529295
SEN_RS07515	SEN_RS07515	292.585	-0.350211	0.323623	-1.08216	0.279183	0.998584	256.008	287.489	-0.000590971
SEN_RS05425	fliS	33938	-0.379071	0.350326	-1.08205	0.27923	0.998584	32368.3	38396.1	-0.000585034
SEN_RS03100	rlpA	2938.54	-0.255801	0.236651	-1.08092	0.279731	0.998584	2682.73	2969.39	-0.000647505
SEN_RS08330	SEN_RS08330	586.189	0.285859	0.264464	1.0809	0.279742	0.998584	607.534	548.715	0.000619905
SEN_RS16125	diaA	12769.1	0.228361	0.211465	1.0799	0.280189	0.998584	13468.5	12386.1	0.000683951
SEN_RS08050	SEN_RS08050	1136.14	0.728382	0.674536	1.07983	0.280219	0.998584	990.924	833.586	0.000571634
SEN_RS04070	SEN_RS04070	5480.69	0.334097	0.309453	1.07964	0.280304	0.998584	5689.46	5096.73	0.000593745
SEN_RS14210	spaS	139.677	0.390829	0.362448	1.0783	0.280898	0.998584	149.677	130.823	0.000580512
SEN_RS17985	SEN_RS17985	12.7676	0.832567	0.772994	1.07707	0.28145	0.998584	13.0264	11.7535	0.00055902
SEN_RS04105	gsiB	1971.08	-0.180037	0.167189	-1.07684	0.28155	0.998584	1910.81	2046.11	-0.000792444
SEN_RS18100	SEN_RS18100	1681.37	0.220824	0.205086	1.07674	0.281596	0.998584	1741.2	1604.1	0.000693425
SEN_RS19500	corA	3666.35	0.235597	0.218807	1.07673	0.2816	0.998584	3654.57	3338.15	0.000669292
SEN_RS02840	fes	55.3708	-0.404894	0.376224	-1.07621	0.281835	0.998584	49.5465	54.6128	-0.00057751
SEN_RS22425	fhuF	78.1188	0.340587	0.316879	1.07482	0.282456	0.998584	82.6032	74.3428	0.000587629
SEN_RS05510	SEN_RS05510	247.867	0.490363	0.456278	1.0747	0.282509	0.998584	261.545	220.913	0.000574259
SEN_RS15095	ubiH	5047.03	-0.348371	0.324591	-1.07326	0.283154	0.998584	4367.04	5108.94	-0.000584151
SEN_RS21040	actP	720.246	-0.337325	0.314363	-1.07304	0.283251	0.998584	637.766	711.209	-0.000587171
SEN_RS16225	infB	59131.5	-0.371628	0.346378	-1.0729	0.283316	0.998584	53855.6	62600.6	-0.000578911
SEN_RS00450	folA	2022.15	0.246821	0.230091	1.07271	0.283401	0.998584	2033.09	1847.04	0.00064987
SEN_RS04350	ltaE	2935.94	-0.285866	0.266599	-1.07227	0.283599	0.998584	2648.39	2925.44	-0.00061198
SEN_RS21530	rnr	20704.3	-0.210181	0.196041	-1.07213	0.283664	0.998584	20083.6	21871.9	-0.000708711
SEN_RS18740	rbsK	5465.16	0.309338	0.288668	1.07161	0.283897	0.998584	5883.99	5250.59	0.000597253
SEN_RS10170	SEN_RS10170	193.835	-0.348426	0.325238	-1.0713	0.284036	0.998584	183.959	207.103	-0.00058253
SEN_RS10160	SEN_RS10160	3.65864	-1.55621	1.45326	-1.07084	0.28424	0.998584	3.35805	3.59625	-0.000473558
SEN_RS15180	SEN_RS15180	976.271	-0.30749	0.287283	-1.07034	0.284466	0.998584	862.397	967.04	-0.000597088
SEN_RS11495	SEN_RS11495	2955.55	0.206945	0.193437	1.06983	0.284694	0.998584	3066.89	2831.94	0.000712845
SEN_RS11475	SEN_RS11475	5006.93	0.1975	0.184636	1.06967	0.284767	0.998584	5246.5	4862.1	0.000734333
SEN_RS08955	chbG	973.784	0.388173	0.362909	1.06961	0.284793	0.998584	950.744	844.192	0.000573984
SEN_RS11675	napF	11649.7	-0.431166	0.403334	-1.06901	0.285067	0.998584	10606.6	12717.7	-0.000570492
SEN_RS10495	cobT	1622.04	1.0308	0.964353	1.0689	0.285113	0.998584	1257.74	1016.12	0.000526747
SEN_RS02210	clpX	107114	-0.241367	0.225844	-1.06873	0.28519	0.998584	98020.1	107559	-0.000652825
SEN_RS11330	cdd	1804.64	-0.315277	0.295712	-1.06616	0.286351	0.998584	1697.81	1901.09	-0.000589752
SEN_RS15890	SEN_RS15890	3.7434	-1.24212	1.16524	-1.06598	0.286431	0.998584	3.55791	3.77642	-0.000497827
SEN_RS12940	SEN_RS12940	16074.6	0.588121	0.552107	1.06523	0.286772	0.998584	17031.5	14057.1	0.000566933
SEN_RS19675	SEN_RS19675	1341.4	0.982757	0.923288	1.06441	0.287143	0.998584	1394.79	914.357	0.000529631
SEN_RS15945	SEN_RS15945	1126.99	-0.25751	0.242387	-1.06239	0.288058	0.998584	1022.09	1124.91	-0.000627357
SEN_RS22355	SEN_RS22355	360.87	1.23893	1.16652	1.06207	0.288205	0.998584	297.626	223.447	0.00049525
SEN_RS21805	SEN_RS21805	608.173	-0.283435	0.267014	-1.0615	0.288463	0.998584	590.304	662.912	-0.000603909
SEN_RS05810	kdgA	3824.15	-0.270238	0.254813	-1.06053	0.288902	0.998584	3393.93	3797.89	-0.000613443
SEN_RS12455	SEN_RS12455	2189.18	0.283281	0.267236	1.06004	0.289127	0.998584	2194.01	1984.27	0.000602693
SEN_RS20235	SEN_RS20235	1010.51	0.45129	0.425752	1.05998	0.289153	0.998584	1075.4	932.69	0.000563172
SEN_RS20225	priA	2461.43	0.233093	0.220017	1.05943	0.289404	0.998584	2491.31	2289.17	0.000654666
SEN_RS13065	pbpC	1617.83	-0.301109	0.284249	-1.05931	0.289456	0.998584	1410.74	1580.79	-0.000590863
SEN_RS11365	mglB	8506.23	0.538735	0.508891	1.05865	0.289761	0.998584	8208.28	6791.2	0.00056226
SEN_RS04605	lpxK	7792.52	-0.253478	0.239452	-1.05857	0.289795	0.998584	7110.21	7859.25	-0.000627932
SEN_RS08535	sseD	240.007	-0.355405	0.335785	-1.05843	0.289859	0.998584	234.157	263.434	-0.00057048
SEN_RS15905	SEN_RS15905	47510	-0.368755	0.3491	-1.0563	0.290831	0.998584	47496.9	55134	-0.000566255
SEN_RS22520	deoB	15783.7	-0.31028	0.293751	-1.05627	0.290845	0.998584	14049.2	16064.2	-0.000583598
SEN_RS16795	SEN_RS16795	1.91333	1.83311	1.73641	1.05569	0.29111	0.998584	1.91096	1.84737	0.000453658
SEN_RS16070	garD	416.232	-0.23268	0.220552	-1.05499	0.291431	0.998584	382.11	415.865	-0.000650598
SEN_RS22170	SEN_RS22170	344.19	0.251425	0.238387	1.0547	0.291564	0.998584	360.216	330.166	0.000626385
SEN_RS13050	SEN_RS13050	2614.81	-0.388836	0.368851	-1.05418	0.291799	0.998584	2127.9	2539.28	-0.000561917
SEN_RS08465	ssaN	476.135	-0.256439	0.243314	-1.05394	0.291909	0.998584	472.878	517.575	-0.000620258
SEN_RS14895	kduI	133.994	0.304818	0.289296	1.05366	0.29204	0.998584	138.67	126.695	0.000584018
SEN_RS24255	SEN_RS24255	235.244	0.361259	0.343229	1.05253	0.292555	0.998584	239.964	208.048	0.000564614
SEN_RS00615	mraZ	24545.8	0.196185	0.18667	1.05097	0.293271	0.998584	25884.3	23948.2	0.000714694
SEN_RS13440	SEN_RS13440	15570	0.415572	0.395475	1.05082	0.293342	0.998584	15887.8	13319.7	0.000557312
SEN_RS22575	yjjX	872.505	-0.271548	0.258453	-1.05067	0.293412	0.998584	801.645	878.203	-0.000603137
SEN_RS16240	SEN_RS16240	413.446	0.524478	0.49933	1.05036	0.29355	0.998584	406.666	359.497	0.000555994
SEN_RS18355	SEN_RS18355	1238.68	0.248999	0.237334	1.04915	0.29411	0.998584	1281.72	1170.1	0.000623646
SEN_RS01145	ispU	35583.6	0.286697	0.273342	1.04886	0.294244	0.998584	35915.1	32331.9	0.000590303
SEN_RS03405	pgm	18683.6	-0.282252	0.269114	-1.04882	0.294262	0.998584	16569.4	18608.9	-0.000593288
SEN_RS25290	SEN_RS25290	61.3167	0.437708	0.417413	1.04862	0.294352	0.998584	59.2033	53.0806	0.000554866
SEN_RS22415	bglJ	39.1428	-0.478608	0.456469	-1.0485	0.294408	0.998584	35.7843	39.4009	-0.000554436
SEN_RS05355	fliL	3985.39	0.30035	0.286487	1.04839	0.29446	0.998584	4410.53	3862.48	0.000581801
SEN_RS14935	SEN_RS14935	21.6998	0.507403	0.48429	1.04772	0.294765	0.998584	22.8332	20.8359	0.00055396
SEN_RS07320	azoR	461.538	-0.221174	0.211314	-1.04666	0.295256	0.998584	450.548	489.301	-0.000659618
SEN_RS20255	metL	3951.48	-0.296951	0.283855	-1.04614	0.295497	0.998584	3495.55	3937.17	-0.000581706
SEN_RS00770	SEN_RS00770	340.919	-0.229496	0.219463	-1.04572	0.295692	0.998584	315.892	343.73	-0.000645526
SEN_RS19740	yihA	14946.6	0.239111	0.228678	1.04562	0.295735	0.998584	15689.1	14381.2	0.000632114
SEN_RS22550	radA	2151.75	-0.376048	0.359866	-1.04497	0.296038	0.998584	1861.94	2164.8	-0.000556343
SEN_RS01700	SEN_RS01700	590.462	0.485932	0.465154	1.04467	0.296176	0.998584	637.355	543.215	0.000551602
SEN_RS05290	SEN_RS05290	3994.16	-0.2139	0.204766	-1.04461	0.296205	0.998584	3783.46	4111.23	-0.000670087
SEN_RS07245	SEN_RS07245	18.2794	-0.528717	0.506998	-1.04284	0.297023	0.998584	17.621	19.1676	-0.000550372
SEN_RS15515	yghU	3043.27	-0.157512	0.151065	-1.04267	0.2971	0.998584	2936.92	3121.48	-0.000826056
SEN_RS13545	nadK	3127.82	0.282574	0.271028	1.0426	0.297133	0.998584	3363.27	3054.3	0.000587498
SEN_RS03315	asnB	2552.39	-0.184181	0.17682	-1.04163	0.297583	0.998584	2477.78	2658.2	-0.000734018
SEN_RS08500	ssaI	326.087	-0.499531	0.479949	-1.0408	0.297968	0.998584	303.352	375.039	-0.000548779
SEN_RS06470	hyaB	349.631	-0.304298	0.292378	-1.04077	0.297983	0.998584	329.747	369.638	-0.000573268
SEN_RS04100	gsiA	3205.79	-0.288297	0.27707	-1.04052	0.298098	0.998584	2841.22	3165.58	-0.000581912
SEN_RS14840	SEN_RS14840	16151	0.333315	0.32071	1.0393	0.298664	0.998584	16651.7	14785.9	0.000560815
SEN_RS16600	mdh	41659	-0.36366	0.350312	-1.0381	0.299222	0.998584	37815.8	43447.6	-0.000552909
SEN_RS14625	SEN_RS14625	282.842	0.348886	0.336189	1.03777	0.299377	0.998584	279.817	249.755	0.000555536
SEN_RS04735	sseI	1410	0.243892	0.235323	1.03641	0.30001	0.998584	1508.96	1379.37	0.000616971
SEN_RS07765	SEN_RS07765	1217.21	0.306767	0.296008	1.03635	0.300041	0.998584	1293.7	1142.42	0.000568362
SEN_RS06410	emtA	1742.04	0.336888	0.325181	1.036	0.300202	0.998584	1768	1560.03	0.000557136
SEN_RS03860	slrP	5045.92	0.390635	0.377386	1.03511	0.300619	0.998584	5485.37	4866.51	0.000547191
SEN_RS03440	kdpC	65.3512	-0.379771	0.366982	-1.03485	0.30074	0.998584	56.6708	61.9236	-0.000548125
SEN_RS21305	cutA	519.474	-0.269325	0.260566	-1.03361	0.301316	0.998584	499.475	549.74	-0.000589271
SEN_RS03705	SEN_RS03705	88.764	-0.420603	0.40712	-1.03312	0.301548	0.998584	81.6017	90.0538	-0.000543834
SEN_RS02850	entF	638.18	-0.403685	0.390952	-1.03257	0.301806	0.998584	536.812	615.273	-0.00054428
SEN_RS06155	rsmF	1229.05	0.309631	0.299867	1.03256	0.30181	0.998584	1244.93	1116.6	0.000563912
SEN_RS03355	chiQ	632.748	0.244512	0.2369	1.03213	0.30201	0.998584	660.867	600.512	0.000612024
SEN_RS14265	invG	1064.32	0.300067	0.290759	1.03201	0.302066	0.998584	1168.19	1029.29	0.000567944
SEN_RS00090	SEN_RS00090	993.695	0.231607	0.224435	1.03196	0.302092	0.998584	1033.34	943.607	0.000628199
SEN_RS21820	SEN_RS21820	381.032	-0.370343	0.358978	-1.03166	0.302232	0.998584	340.558	391.373	-0.000546915
SEN_RS02010	SEN_RS02010	1855.13	0.278058	0.26978	1.03069	0.302688	0.998584	2019.27	1833.43	0.000580017
SEN_RS11935	SEN_RS11935	21261.4	-0.219271	0.212872	-1.03006	0.302981	0.998584	22028.3	23979.3	-0.000644832
SEN_RS07780	SEN_RS07780	2257.61	-0.311484	0.302485	-1.02975	0.303127	0.998584	2162.31	2418.43	-0.000560792
SEN_RS03310	SEN_RS03310	93.1436	-0.72349	0.702746	-1.02952	0.303236	0.998584	77.2221	98.274	-0.000532396
SEN_RS18210	SEN_RS18210	630.455	-0.23203	0.225725	-1.02793	0.303982	0.998584	602.374	656.25	-0.000623492
SEN_RS10110	SEN_RS10110	357.388	-0.344297	0.335195	-1.02716	0.304347	0.998584	333.068	382.06	-0.000548252
SEN_RS14640	ppnN	45762	-0.259297	0.252584	-1.02658	0.304618	0.998584	42237.4	47308.2	-0.000591435
SEN_RS17705	SEN_RS17705	353.449	-0.220359	0.214659	-1.02655	0.304631	0.998584	335.102	362.328	-0.000639312
SEN_RS10645	pduK	20.3009	1.02417	0.997998	1.02622	0.304786	0.998584	18.4249	16.2423	0.00049447
SEN_RS10865	SEN_RS10865	71542.7	0.417671	0.407018	1.02617	0.30481	0.998584	76689.7	68258.7	0.000538814
SEN_RS18360	tdh	50448.7	-0.20344	0.198349	-1.02566	0.30505	0.998584	48598.1	52556.1	-0.000668896
SEN_RS00700	secA	70917.9	-0.29141	0.284208	-1.02534	0.305202	0.998584	65359.5	74005.9	-0.000566889
SEN_RS13275	SEN_RS13275	320.303	0.268332	0.261855	1.02473	0.305488	0.998584	330.442	301.66	0.000581982
SEN_RS09710	SEN_RS09710	7495.12	-0.319496	0.311794	-1.0247	0.305504	0.998584	7166.37	8309.42	-0.000553554
SEN_RS22275	SEN_RS22275	5993.41	0.24115	0.235494	1.02402	0.305826	0.998584	6309.95	5718.72	0.00060797
SEN_RS16535	SEN_RS16535	7140.93	0.186831	0.182548	1.02346	0.306089	0.998584	7219.71	6704.46	0.000704208
SEN_RS11970	nuoI	3474.32	-0.286527	0.280284	-1.02227	0.306651	0.998584	3299.76	3751.85	-0.000567101
SEN_RS24390	SEN_RS24390	120.794	0.363598	0.355752	1.02206	0.306755	0.998584	116.779	105.567	0.000540592
SEN_RS24300	SEN_RS24300	21.4241	-0.570517	0.558319	-1.02185	0.306853	0.998584	19.4558	21.2227	-0.000534493
SEN_RS10265	SEN_RS10265	832.855	-0.406688	0.398219	-1.02127	0.307129	0.998584	773.029	925.487	-0.000535716
SEN_RS08040	SEN_RS08040	1593.5	-0.29682	0.290958	-1.02015	0.307658	0.998584	1521.26	1709.11	-0.000559564
SEN_RS09480	potA	4726.68	0.229851	0.225325	1.02009	0.307688	0.998584	4862.59	4441	0.00061846
SEN_RS18875	ccmA	19.5068	-0.525158	0.515078	-1.01957	0.307932	0.998584	17.9196	19.2342	-0.00053322
SEN_RS01690	SEN_RS01690	298.184	0.270053	0.264909	1.01942	0.308005	0.998584	311.147	284.792	0.000575832
SEN_RS12415	alaC	16736.4	-0.208876	0.20494	-1.01921	0.308105	0.998584	16029.3	17399.6	-0.000651094
SEN_RS08740	ydiB	270.878	0.442814	0.434476	1.01919	0.308112	0.998584	288.381	244.312	0.000533059
SEN_RS22330	SEN_RS22330	7205.38	0.344793	0.338372	1.01898	0.308215	0.998584	7856.28	6976.74	0.000541763
SEN_RS01985	queA	2509.71	0.382063	0.37497	1.01892	0.308243	0.998584	2391.71	2104.53	0.000535865
SEN_RS15740	SEN_RS15740	1748.84	0.207174	0.203419	1.01846	0.308461	0.998584	1841.63	1699.89	0.000653443
SEN_RS16405	hpf	7837.71	0.336865	0.331067	1.01751	0.308909	0.998584	8593.65	7635.55	0.000542524
SEN_RS18465	radC	7617.1	-0.302459	0.297289	-1.01739	0.308968	0.998584	7003.83	7960.81	-0.000554516
SEN_RS00575	leuC	736.006	-0.361788	0.355713	-1.01708	0.309117	0.998584	673.33	761.234	-0.000537091
SEN_RS25270	SEN_RS25270	283.688	0.354793	0.348845	1.01705	0.30913	0.998584	284.714	253.017	0.000538258
SEN_RS14735	mltA	4439.06	0.207244	0.203776	1.01702	0.309143	0.998584	4455.57	4116.24	0.000651709
SEN_RS10970	wcaF	25.9023	0.72212	0.710067	1.01697	0.309166	0.998584	24.8845	22.267	0.000522912
SEN_RS02215	lon	120850	-0.292972	0.288162	-1.01669	0.3093	0.998584	110140	121560	-0.000558657
SEN_RS16560	SEN_RS16560	69.2721	-0.320572	0.315361	-1.01652	0.30938	0.998584	66.4451	72.679	-0.000546584
SEN_RS07410	SEN_RS07410	1454.15	-0.169324	0.166575	-1.01651	0.309388	0.998584	1370.77	1461.62	-0.000745887
SEN_RS00310	citE	584.984	-0.403458	0.396944	-1.01641	0.309434	0.998584	522.057	621.386	-0.000532325
SEN_RS10275	SEN_RS10275	0.629009	3.18713	3.13716	1.01593	0.309663	0.998584	0.636691	0.614911	0.000526199
SEN_RS21165	SEN_RS21165	1571.13	0.286574	0.2821	1.01586	0.309696	0.998584	1650.38	1456.18	0.000561548
SEN_RS16445	SEN_RS16445	1114.78	-0.223412	0.219939	-1.01579	0.30973	0.998584	1055.65	1144.32	-0.000623251
SEN_RS14905	SEN_RS14905	1408.44	0.222191	0.218748	1.01574	0.309754	0.998584	1455.48	1343.67	0.000625033
SEN_RS02195	bolA	10339.5	0.3721	0.36677	1.01453	0.310329	0.998584	10888	9726.94	0.000533715
SEN_RS01300	SEN_RS01300	4414.93	0.576933	0.568698	1.01448	0.310353	0.998584	3427.56	2854.04	0.000528946
SEN_RS00235	ileS	27953	-0.267714	0.264218	-1.01323	0.310949	0.998584	26249.7	29017.9	-0.000572084
SEN_RS10600	pduF	2339.61	0.40067	0.395466	1.01316	0.310985	0.998584	2258.07	1994.86	0.000530104
SEN_RS20680	aceA	376.291	-0.272725	0.269221	-1.01301	0.311053	0.998584	352.344	384.044	-0.00056813
SEN_RS03645	pnuC	839.263	-0.239536	0.23658	-1.0125	0.3113	0.998584	785.841	856.612	-0.000598554
SEN_RS01800	prpB	122.429	0.691348	0.683117	1.01205	0.311515	0.998584	101.632	87.2515	0.000521643
SEN_RS11000	wzc	146.755	0.252072	0.249154	1.01171	0.311675	0.998584	144.456	133.545	0.000584365
SEN_RS17940	dppD	2732.98	-0.387282	0.382845	-1.01159	0.311734	0.998584	2332.95	2706.53	-0.000529934
SEN_RS08515	sseG	139.637	0.352229	0.348238	1.01146	0.311797	0.998584	146.655	131.674	0.000534462
SEN_RS18390	SEN_RS18390	32358	0.400603	0.396099	1.01137	0.311839	0.998584	34210.2	30334.4	0.000528799
SEN_RS00995	fhuC	254.902	-0.270104	0.267083	-1.01131	0.311869	0.998584	231.602	252.51	-0.000568541
SEN_RS00245	fkpB	3341.19	-0.280978	0.277852	-1.01125	0.311897	0.998584	2995.27	3352.74	-0.000560998
SEN_RS10460	SEN_RS10460	9632.1	0.420553	0.415876	1.01125	0.311898	0.998584	10736	9072.64	0.000527794
SEN_RS18385	rfaL	100416	0.352815	0.348939	1.01111	0.311965	0.998584	108565	94865.3	0.000534085
SEN_RS15630	SEN_RS15630	2020.28	0.261487	0.258627	1.01106	0.311988	0.998584	2067.75	1879.2	0.000575182
SEN_RS14150	hilD	36914.5	0.336762	0.333133	1.01089	0.312068	0.998584	39618	35139.7	0.000537385
SEN_RS07465	sgcA	97.5187	-0.325558	0.322344	-1.00997	0.312509	0.998584	89.1427	97.6132	-0.000539759
SEN_RS02600	SEN_RS02600	124.239	0.304187	0.301223	1.00984	0.312572	0.998584	120.627	109.826	0.000547508
SEN_RS21795	cybC	14453.3	0.338427	0.335159	1.00975	0.312614	0.998584	15638.5	13976.5	0.00053609
SEN_RS16105	SEN_RS16105	5982.46	0.332794	0.329703	1.00937	0.312795	0.998584	6113.96	5494.84	0.000537226
SEN_RS15795	ribB	22523.4	0.165694	0.164256	1.00875	0.313093	0.998584	22919.6	21459	0.000747465
SEN_RS21615	ulaC	76.6274	-0.373096	0.369943	-1.00852	0.313204	0.998584	69.8253	77.1271	-0.000529105
SEN_RS00925	SEN_RS00925	4886.51	-0.450602	0.446866	-1.00836	0.313281	0.998584	4449.16	5493.58	-0.000525151
SEN_RS00520	araA	175.434	-0.326651	0.324022	-1.00811	0.3134	0.998584	162	180.445	-0.000537968
SEN_RS24655	pheM	31.8898	0.545573	0.541228	1.00803	0.313442	0.998584	33.3163	29.6883	0.000524716
SEN_RS06995	SEN_RS06995	3457.57	-0.201657	0.200227	-1.00714	0.313868	0.998584	3264.46	3537.73	-0.000651427
SEN_RS19430	hemY	11614.2	-0.205347	0.204049	-1.00636	0.314242	0.998584	11038.2	12002.3	-0.000643422
SEN_RS21900	pyrI	741.877	-0.288012	0.286239	-1.00619	0.314323	0.998584	700.017	777.913	-0.000552483
SEN_RS16180	SEN_RS16180	164.573	0.251857	0.250404	1.0058	0.31451	0.998584	167.451	153.813	0.000579042
SEN_RS00315	citF	970.099	-0.358394	0.356937	-1.00408	0.315339	0.998584	905.728	1043.01	-0.000527814
SEN_RS24870	SEN_RS24870	207.634	0.422971	0.421367	1.00381	0.315471	0.998584	219.997	193.618	0.000522346
SEN_RS10515	SEN_RS10515	971.74	0.548846	0.546766	1.0038	0.315474	0.998584	942.864	796.553	0.000521624
SEN_RS15310	SEN_RS15310	4480.98	-0.228581	0.227793	-1.00346	0.315638	0.998584	4179.84	4589.61	-0.000603316
SEN_RS06685	oppC	3563.05	-0.271236	0.270446	-1.00292	0.315899	0.998584	3330.24	3707.17	-0.000560292
SEN_RS21925	argF	2748.94	0.925014	0.923417	1.00173	0.316475	0.998584	2077.26	1735.54	0.000488605
SEN_RS05255	SEN_RS05255	79071.9	0.283697	0.283297	1.00141	0.316627	0.998584	76651.8	68832.9	0.000550899
SEN_RS08240	SEN_RS08240	20453.5	-0.421985	0.421438	-1.0013	0.316682	0.998584	18662	22398.9	-0.00052057
SEN_RS12610	SEN_RS12610	3354.99	0.341008	0.340718	1.00085	0.316899	0.998584	3567.35	3219.11	0.000528644
SEN_RS12325	SEN_RS12325	66306.6	-0.430995	0.431284	-0.999331	0.317635	0.998584	60442.1	72783.3	-0.000518944
SEN_RS11550	yejK	17623.4	0.172475	0.172613	0.999197	0.317699	0.998584	18203.8	17021.4	0.000713261
SEN_RS14220	spaQ	150.377	-0.447638	0.448053	-0.999075	0.317759	0.998584	134.467	150.508	-0.000518532
SEN_RS09840	SEN_RS09840	3160.58	-0.195942	0.196304	-0.998154	0.318205	0.998584	2975.53	3207.13	-0.000652892
SEN_RS03335	nagB	6299.18	0.26651	0.267055	0.99796	0.318299	0.998584	6668.02	6005.29	0.000559385
SEN_RS17020	hopD	50.4717	-0.456409	0.45741	-0.997812	0.31837	0.998584	46.6582	52.9187	-0.000517578
SEN_RS19455	cyaY	11294.5	0.41118	0.412124	0.997709	0.318421	0.998584	11974.4	10706	0.000518363
SEN_RS16625	aaeB	1473.13	0.248057	0.248783	0.997084	0.318724	0.998584	1540.7	1409.03	0.000574606
SEN_RS17025	bfr	14136.2	-0.259763	0.261021	-0.995181	0.319648	0.998584	13534.6	14881.9	-0.000562241
SEN_RS20960	siiA	178.742	0.334054	0.335781	0.994857	0.319806	0.998584	189.981	168.979	0.00052567
SEN_RS02565	SEN_RS02565	24.0455	0.576063	0.579072	0.994805	0.319831	0.998584	25.0154	22.5485	0.000514637
SEN_RS07125	ogt	3955.39	0.452799	0.455278	0.994555	0.319953	0.998584	4209.77	3646.67	0.000515284
SEN_RS10610	pduB	77.4793	1.73997	1.75119	0.993593	0.320421	0.998584	42.9445	34.0121	0.000417635
SEN_RS04970	hiuH	9231.87	0.391927	0.394487	0.993511	0.320461	0.998584	9933.1	8867.27	0.000516371
SEN_RS07290	hslJ	4433.19	0.318606	0.32082	0.9931	0.320661	0.998584	4694.73	4170.87	0.000528652
SEN_RS06120	SEN_RS06120	10201.1	0.231774	0.233493	0.992634	0.320888	0.998584	10788.7	9884.74	0.00058842
SEN_RS01635	stbE	133.53	0.312928	0.315403	0.99215	0.321124	0.998584	138.916	124.876	0.000529812
SEN_RS14550	SEN_RS14550	122.558	0.311811	0.314296	0.992095	0.321151	0.998584	126.463	114.137	0.000530165
SEN_RS20820	malE	65550.5	-0.471809	0.475612	-0.992004	0.321196	0.998584	56721	69309.9	-0.000513428
SEN_RS18475	dut	5852.8	0.185449	0.186959	0.991926	0.321234	0.998584	5995.82	5571.76	0.000669294
SEN_RS09200	SEN_RS09200	5774.07	-0.183627	0.185263	-0.991171	0.321602	0.998584	5520.18	5918.39	-0.000672846
SEN_RS12465	SEN_RS12465	37.7043	0.458463	0.462847	0.990529	0.321916	0.998584	39.1527	35.416	0.00051241
SEN_RS19150	asnC	1620.57	0.414171	0.418549	0.98954	0.322399	0.998584	1725.28	1529.18	0.000512411
SEN_RS01720	golT	416.392	-0.255352	0.258104	-0.989337	0.322498	0.998584	378.729	417.199	-0.000560702
SEN_RS08485	ssaK	242.249	-0.422966	0.427876	-0.988526	0.322895	0.998584	232.911	276.699	-0.000511432
SEN_RS05145	SEN_RS05145	658.783	0.532154	0.538354	0.988484	0.322916	0.998584	671.129	576.874	0.000510815
SEN_RS00560	SEN_RS00560	13711.1	0.376878	0.381515	0.987845	0.323228	0.998584	14388.3	12220.2	0.0005135
SEN_RS09935	SEN_RS09935	4556.49	0.174392	0.176586	0.987573	0.323362	0.998584	4699.42	4396.82	0.000692825
SEN_RS16590	SEN_RS16590	5112.72	-0.308212	0.312398	-0.986603	0.323837	0.998584	4717.59	5297.24	-0.000527125
SEN_RS15470	SEN_RS15470	332.471	-0.267722	0.271369	-0.98656	0.323858	0.998584	319.411	351.025	-0.000548477
SEN_RS22090	SEN_RS22090	167.72	0.398136	0.40399	0.985508	0.324374	0.998584	163.357	142.761	0.000510241
SEN_RS09630	acpP	333941	0.256812	0.260791	0.984744	0.32475	0.998584	333554	305598	0.000555314
SEN_RS13875	yqaB	5855.87	-0.245024	0.249015	-0.983972	0.325129	0.998584	5450.4	6055.46	-0.000565381
SEN_RS18805	SEN_RS18805	1474.08	-0.232024	0.23582	-0.9839	0.325165	0.998584	1422.33	1552.23	-0.000579563
SEN_RS13590	SEN_RS13590	239.668	0.291298	0.296168	0.983554	0.325335	0.998584	256.01	232.386	0.000531915
SEN_RS08930	hxpB	2989.95	0.257057	0.261635	0.982503	0.325852	0.998584	3089.96	2813.75	0.000553101
SEN_RS02500	SEN_RS02500	3255.22	-0.315438	0.321292	-0.981781	0.326208	0.998584	2849.64	3230.69	-0.000520822
SEN_RS22060	SEN_RS22060	5886.03	0.42948	0.437508	0.98165	0.326273	0.998584	6318.31	5511.61	0.000506441
SEN_RS17195	cysG	9728.95	-0.53628	0.546369	-0.981533	0.32633	0.998584	7299.48	9236.89	-0.000505851
SEN_RS15240	SEN_RS15240	196.98	0.412018	0.419857	0.981329	0.32643	0.998584	192.469	169.414	0.000506662
SEN_RS11715	rcsB	6748.69	0.224756	0.229196	0.980628	0.326776	0.998584	7198.29	6635.2	0.000585522
SEN_RS02385	SEN_RS02385	6594.55	-0.305925	0.312138	-0.980095	0.327039	0.998584	5669.12	6464.29	-0.000522826
SEN_RS22480	osmY	2107.51	-0.29197	0.297905	-0.980078	0.327048	0.998584	2007.25	2250.81	-0.00052875
SEN_RS14250	spaK	541.399	0.415841	0.424489	0.979626	0.327271	0.998584	581.226	506.306	0.000505338
SEN_RS08620	ttrC	40.0594	-0.349561	0.357539	-0.977685	0.32823	0.998584	37.608	40.5472	-0.000509596
SEN_RS08935	SEN_RS08935	504.237	0.30328	0.310303	0.977367	0.328388	0.998584	523.412	472.948	0.000521681
SEN_RS08440	ssas	218.707	-0.369594	0.378171	-0.977318	0.328412	0.998584	218.085	249.448	-0.000506616
SEN_RS07145	dbpA	845.692	0.255855	0.262019	0.976475	0.328829	0.998584	857.126	782.918	0.00054871
SEN_RS06740	SEN_RS06740	3946.23	0.315109	0.323115	0.975221	0.329451	0.998584	4199.58	3780.88	0.000515833
SEN_RS16950	rplE	101123	-0.357895	0.367047	-0.975067	0.329527	0.998584	91650	106272	-0.000506411
SEN_RS12655	SEN_RS12655	873.535	-0.214228	0.219771	-0.974778	0.329671	0.998584	762.382	828.862	-0.000594541
SEN_RS11405	SEN_RS11405	135.881	-0.277438	0.284627	-0.974742	0.329688	0.998584	127.606	139.501	-0.000532059
SEN_RS19170	kup	13923.1	-0.240641	0.246951	-0.974449	0.329834	0.998584	12734.3	13950.3	-0.000560936
SEN_RS08890	SEN_RS08890	501.238	0.29489	0.302625	0.97444	0.329838	0.998584	542.448	488.008	0.000522842
SEN_RS21940	SEN_RS21940	4372.98	-0.356648	0.366019	-0.974396	0.32986	0.998584	3970	4480.17	-0.000506095
SEN_RS08205	manA	3852.33	0.223049	0.228947	0.974238	0.329938	0.998584	3985.07	3647.87	0.000581424
SEN_RS00610	cra	17425.1	-0.34103	0.350285	-0.973581	0.330265	0.998584	14370.1	16789.4	-0.00050809
SEN_RS21725	SEN_RS21725	885.906	0.416655	0.428048	0.973384	0.330363	0.998584	934.436	838.909	0.000500932
SEN_RS06255	manX	101727	-0.241048	0.247997	-0.97198	0.331061	0.998584	95846.1	104883	-0.000558216
SEN_RS15790	dsbI	291.685	-0.260165	0.267737	-0.971717	0.331191	0.998584	278.367	307.117	-0.000541083
SEN_RS16970	rpmC	66208.6	-0.417605	0.429902	-0.971395	0.331352	0.998584	56118	65080.8	-0.000499517
SEN_RS12420	glk	10266.3	-0.179714	0.185076	-0.971028	0.331534	0.998584	9780.29	10504.2	-0.000658236
SEN_RS09435	SEN_RS09435	473.229	0.278153	0.286461	0.971	0.331548	0.998584	517.193	459.918	0.000528515
SEN_RS09360	SEN_RS09360	485.705	-0.343528	0.354163	-0.969971	0.332061	0.998584	421.595	467.248	-0.000504952
SEN_RS21920	SEN_RS21920	2343.38	0.605568	0.624504	0.969678	0.332207	0.998584	1893.22	1722.31	0.000495617
SEN_RS05460	tcyJ	17768.1	-0.228031	0.235191	-0.969554	0.332269	0.998584	17456.6	19016.4	-0.000570447
SEN_RS20265	SEN_RS20265	95.4877	0.396448	0.409413	0.968332	0.332878	0.998584	98.1035	87.6033	0.000498163
SEN_RS13820	proV	21641.3	0.320195	0.330754	0.968076	0.333006	0.998584	22101.5	19910.7	0.000508837
SEN_RS25180	SEN_RS25180	551.849	0.501318	0.518038	0.967725	0.333182	0.998584	574.6	497.38	0.000496417
SEN_RS07900	SEN_RS07900	1927.65	0.379199	0.392059	0.967199	0.333445	0.998584	1989.33	1765.52	0.000498476
SEN_RS07940	marA	880.655	0.362451	0.374812	0.967021	0.333534	0.998584	900.525	767.109	0.000499999
SEN_RS05785	lpxM	5592.2	0.177363	0.183414	0.96701	0.333539	0.998584	5770.15	5386.76	0.000659312
SEN_RS11060	mdtC	867.571	-0.252388	0.26101	-0.966965	0.333562	0.998584	796.879	872.331	-0.000543124
SEN_RS07690	yddG	1127.49	0.234667	0.2427	0.966905	0.333592	0.998584	1141.25	1050.78	0.000560203
SEN_RS05475	yecC	1716.91	-0.300642	0.310979	-0.966759	0.333664	0.998584	1594.62	1822.6	-0.000514326
SEN_RS16410	ptsN	4130.89	-0.269458	0.2788	-0.966491	0.333798	0.998584	3814.19	4243.89	-0.000530037
SEN_RS05190	SEN_RS05190	259.32	0.345227	0.357427	0.965866	0.334111	0.998584	278.847	246.071	0.000501637
SEN_RS11235	SEN_RS11235	439.762	-0.2155	0.223296	-0.965086	0.334502	0.998584	419.376	452.105	-0.000582721
SEN_RS06020	SEN_RS06020	34.7557	-0.450677	0.46703	-0.964986	0.334552	0.998584	31.417	34.2226	-0.000494622
SEN_RS08795	ppsR	984.169	0.267976	0.277762	0.964769	0.33466	0.998584	1061.65	955.422	0.000529544
SEN_RS03935	SEN_RS03935	1127.09	-0.19153	0.19862	-0.964305	0.334893	0.998584	1095.97	1180.79	-0.000623533
SEN_RS08215	SEN_RS08215	133.965	0.327095	0.339211	0.964282	0.334904	0.998584	144.831	130.684	0.000504176
SEN_RS11135	SEN_RS11135	269.457	-0.279361	0.289753	-0.964135	0.334978	0.998584	239.569	262.548	-0.000522145
SEN_RS11090	SEN_RS11090	231.777	0.257417	0.267043	0.963952	0.33507	0.998584	243.133	223.656	0.000536394
SEN_RS08980	chbB	15604.4	0.346228	0.359325	0.96355	0.335271	0.998584	17021.5	14911	0.000499776
SEN_RS05640	cheR	7199.98	-0.282207	0.293304	-0.962166	0.335966	0.998584	7074.85	7942.66	-0.000519006
SEN_RS06605	narI	21751.4	-0.861724	0.896728	-0.960965	0.33657	0.998584	15207.4	23064.2	-0.000466145
SEN_RS00270	SEN_RS00270	411.397	0.347296	0.361498	0.960715	0.336696	0.998584	441.317	393.109	0.000497538
SEN_RS19750	yihI	9250.37	-0.203926	0.212513	-0.959592	0.33726	0.998584	8889.41	9577.39	-0.00059518
SEN_RS14570	SEN_RS14570	18.1417	0.561277	0.585839	0.958075	0.338025	0.998584	18.6533	17.1812	0.00048894
SEN_RS12785	SEN_RS12785	1081.6	0.464248	0.484971	0.957269	0.338431	0.998584	988.497	851.353	0.000489278
SEN_RS17320	greB	1464.97	0.265049	0.276974	0.956947	0.338594	0.998584	1498.64	1370.19	0.000524846
SEN_RS20110	lsrK	2093.24	-0.385188	0.402572	-0.956816	0.33866	0.998584	1975.89	2329.35	-0.000490734
SEN_RS21790	pmbA	10966.7	-0.240831	0.251802	-0.956432	0.338854	0.998584	10131	11083.8	-0.000544082
SEN_RS04810	rmf	21512.3	0.381836	0.399381	0.956069	0.339037	0.998584	21817.2	18774.5	0.000490434
SEN_RS08340	sodC	1549.09	-0.175446	0.183591	-0.955634	0.339257	0.998584	1503.27	1608.48	-0.00065039
SEN_RS01630	SEN_RS01630	2295.65	0.359804	0.376633	0.955318	0.339417	0.998584	2138.23	1901.2	0.000491931
SEN_RS00870	SEN_RS00870	19063.1	0.253805	0.265717	0.955172	0.339491	0.998584	20393.6	18590.7	0.000531537
SEN_RS16845	fmt	4106.5	-0.255712	0.26787	-0.954613	0.339773	0.998584	3800.03	4233.06	-0.000529559
SEN_RS03805	SEN_RS03805	1226.84	0.244338	0.256041	0.954293	0.339935	0.998584	1301.48	1178.23	0.000538832
SEN_RS22375	SEN_RS22375	695.122	0.422918	0.443391	0.953826	0.340172	0.998584	652.033	590.467	0.000487246
SEN_RS01925	mak	2561.41	-0.180415	0.189281	-0.953159	0.34051	0.998584	2419.75	2592.61	-0.000635199
SEN_RS10995	wcaA	41.2879	0.40058	0.420564	0.952482	0.340852	0.998584	43.8579	39.5171	0.000486941
SEN_RS03250	corC	8307.38	-0.268879	0.282337	-0.952334	0.340928	0.998584	7777.1	8565	-0.000518484
SEN_RS07295	ldhA	12504.3	0.190034	0.199579	0.952178	0.341007	0.998584	12840.9	11907.2	0.000612941
SEN_RS02280	amtB	810.07	0.187932	0.197377	0.952149	0.341022	0.998584	804.276	751.08	0.000617263
SEN_RS25120	SEN_RS25120	2061.74	-0.322136	0.33854	-0.951546	0.341327	0.998584	1841.53	2084.48	-0.000495875
SEN_RS00135	bcfG	73.5055	0.32886	0.345868	0.950826	0.341693	0.998584	73.4724	67.1092	0.000493769
SEN_RS00445	kefC	1243.8	-0.211588	0.222694	-0.950127	0.342048	0.998584	1157.73	1259.15	-0.000573244
SEN_RS16985	rplV	43495.5	-0.386392	0.406683	-0.950106	0.342059	0.998584	40081.4	46581.3	-0.000485986
SEN_RS22105	SEN_RS22105	79.5174	-0.377608	0.397459	-0.950054	0.342085	0.998584	74.26	82.6287	-0.000486531
SEN_RS21480	amiB	10884.6	-0.25271	0.266309	-0.948934	0.342654	0.998584	9641.78	10609.8	-0.00052695
SEN_RS16980	rpsC	78417.8	-0.366371	0.386519	-0.947873	0.343194	0.998584	72498.1	83869.5	-0.000485959
SEN_RS07770	nhaC	1233.73	0.295435	0.311691	0.947846	0.343208	0.998584	1288.53	1161.04	0.000501547
SEN_RS09145	SEN_RS09145	287.503	0.278362	0.293836	0.947338	0.343466	0.998584	303.049	275.808	0.000508949
SEN_RS14420	ispD	2839.57	0.307581	0.324718	0.947225	0.343524	0.998584	2897.19	2568.52	0.000496745
SEN_RS12855	SEN_RS12855	4724.05	0.200968	0.212342	0.946435	0.343927	0.998584	4982.24	4620.69	0.000586259
SEN_RS09615	yceG	1930.9	-0.214546	0.226741	-0.946217	0.344038	0.998584	1746.89	1903.18	-0.000565069
SEN_RS04815	fabA	37170.9	-0.22812	0.241114	-0.94611	0.344092	0.998584	35671.4	38976.1	-0.000547849
SEN_RS10625	pduE	40.3279	1.66025	1.75725	0.9448	0.344761	0.998584	25.6298	21.183	0.000390817
SEN_RS03485	SEN_RS03485	3369.02	-0.240726	0.255163	-0.94342	0.345466	0.998584	3164.87	3480.55	-0.000532361
SEN_RS13905	alaS	37749.4	-0.219106	0.232388	-0.942845	0.34576	0.998584	36091.3	39283.7	-0.00055563
SEN_RS00320	citX	449.749	-0.45262	0.480137	-0.942691	0.345839	0.998584	363.736	446.509	-0.000479394
SEN_RS02940	SEN_RS02940	5026.08	0.440949	0.467837	0.942527	0.345923	0.998584	5398.79	4632.66	0.000479344
SEN_RS21365	SEN_RS21365	139.167	0.255458	0.271038	0.942516	0.345928	0.998584	138.863	128.084	0.00051929
SEN_RS20040	SEN_RS20040	1895.78	0.290851	0.308681	0.942239	0.34607	0.998584	1978.45	1780.29	0.000499029
SEN_RS16280	rlmE	70762.2	-0.261011	0.277062	-0.942067	0.346158	0.998584	66791.8	73888.5	-0.000514969
SEN_RS24935	SEN_RS24935	716.08	-0.405425	0.430671	-0.94138	0.34651	0.998584	665.334	795.749	-0.00047916
SEN_RS08065	dmsD	1387.34	0.35831	0.380937	0.940601	0.346909	0.998584	1355.46	1207.23	0.000481686
SEN_RS21720	cysQ	4864.64	-0.215885	0.229645	-0.940082	0.347175	0.998584	4571.49	4982.93	-0.000557152
SEN_RS19235	SEN_RS19235	89.3758	1.13182	1.2044	0.939737	0.347353	0.998584	75.7731	60.2641	0.000419559
SEN_RS21295	SEN_RS21295	4394.13	-0.212622	0.226321	-0.939471	0.347489	0.998584	4286.23	4637.26	-0.000561023
SEN_RS12175	SEN_RS12175	297.945	0.207157	0.220523	0.939389	0.347531	0.998584	313.378	290.665	0.000568941
SEN_RS05620	motB	16821.9	-0.21326	0.227088	-0.939108	0.347675	0.998584	17079.6	18635.4	-0.000559771
SEN_RS13825	proW	3237.42	-0.304278	0.324043	-0.939005	0.347728	0.998584	2854.07	3149.06	-0.000491568
SEN_RS18305	SEN_RS18305	146.508	-0.264315	0.281696	-0.938297	0.348092	0.998584	141.123	154.568	-0.000509638
SEN_RS16100	gatD	283.451	-0.309621	0.329989	-0.938277	0.348102	0.998584	263.01	291.494	-0.00048936
SEN_RS18510	SEN_RS18510	963.928	0.275173	0.293635	0.937124	0.348695	0.998584	946.593	861.791	0.000502364
SEN_RS04770	pyrD	4803.47	0.190956	0.203786	0.937043	0.348736	0.998584	4876.52	4518.92	0.000594302
SEN_RS00625	ftsL	4886.83	0.187081	0.199681	0.9369	0.34881	0.998584	4934.6	4594.71	0.000601845
SEN_RS02540	allR	3230.07	-0.243909	0.260403	-0.93666	0.348933	0.998584	2953.32	3270.45	-0.000523457
SEN_RS14560	SEN_RS14560	7.91177	0.74133	0.791598	0.936498	0.349017	0.998584	7.91515	7.50716	0.00046184
SEN_RS00865	speE	4940.26	0.245782	0.262572	0.936055	0.349245	0.998584	5242.03	4765.02	0.000521322
SEN_RS02585	allE	1507.43	-0.174975	0.186947	-0.935961	0.349293	0.998584	1446.8	1545.8	-0.000627905
SEN_RS01960	brnQ	14867.2	-0.229892	0.245784	-0.935341	0.349612	0.998584	13417.4	14613.6	-0.000535799
SEN_RS02575	SEN_RS02575	51.3131	-0.391482	0.418889	-0.934573	0.350009	0.998584	47.0726	51.9879	-0.000475044
SEN_RS24840	SEN_RS24840	188.568	0.354883	0.379765	0.934479	0.350057	0.998584	193.461	170.266	0.00047778
SEN_RS24230	SEN_RS24230	4.39235	1.10228	1.18024	0.933946	0.350332	0.998584	4.39665	4.18802	0.000418707
SEN_RS00890	can	7552.78	0.230147	0.246547	0.93348	0.350572	0.998584	7658.12	7028.37	0.000533802
SEN_RS00350	caiE	119.976	-0.296998	0.318184	-0.933416	0.350605	0.998584	112.252	123.448	-0.000489813
SEN_RS12230	flk	1129.16	0.278225	0.298126	0.933247	0.350692	0.998584	1129.91	1027.76	0.000497683
SEN_RS13720	gabD	22.8341	-0.606297	0.650184	-0.932501	0.351078	0.998584	20.4295	22.4224	-0.00046947
SEN_RS06950	sapB	1171.36	-0.233297	0.250246	-0.932273	0.351195	0.998584	1082.39	1189.73	-0.000529439
SEN_RS19640	SEN_RS19640	4425.51	0.255962	0.274706	0.931768	0.351457	0.998584	4646.54	4240.62	0.000509755
SEN_RS14520	SEN_RS14520	2646.94	-0.172795	0.185456	-0.931731	0.351476	0.998584	2562.44	2739.97	-0.000628255
SEN_RS08625	ttrA	183.731	-0.231973	0.249172	-0.930976	0.351866	0.998584	172.617	186.384	-0.000529595
SEN_RS20415	btuB	9303.01	0.200404	0.215314	0.930751	0.351982	0.998584	9773.14	8983.73	0.000570716
SEN_RS10950	wcaI	89.1806	0.311446	0.335433	0.928488	0.353154	0.998584	87.1206	80.1114	0.000481552
SEN_RS19420	SEN_RS19420	13.2728	-0.949501	1.02264	-0.928476	0.353161	0.998584	11.3713	12.5839	-0.000432274
SEN_RS11290	SEN_RS11290	536.845	-0.194816	0.209836	-0.928422	0.353189	0.998584	515.114	553.176	-0.000577815
SEN_RS25200	SEN_RS25200	92.6992	0.38709	0.416992	0.928292	0.353256	0.998584	96.9032	86.4799	0.000470979
SEN_RS07870	SEN_RS07870	52.1103	0.317812	0.342424	0.928123	0.353344	0.998584	55.6215	51.1048	0.000479649
SEN_RS09045	gdhA	3989.9	-0.167615	0.180607	-0.928068	0.353372	0.998584	3766.09	4021.51	-0.000637267
SEN_RS07700	fdnG	15040	-0.375643	0.405004	-0.927505	0.353664	0.998584	13314.5	15624.2	-0.000471098
SEN_RS13925	mltB	2093.72	0.245053	0.264318	0.927114	0.353868	0.998584	2069.88	1895.5	0.000514101
SEN_RS13770	alaE	4589.01	0.375522	0.405065	0.927066	0.353892	0.998584	4811.72	4133.8	0.000470806
SEN_RS04225	SEN_RS04225	4804.92	0.361703	0.390191	0.926987	0.353933	0.998584	5208.19	4526.58	0.000471853
SEN_RS11785	glpA	35949.9	-0.278481	0.30045	-0.926879	0.35399	0.998584	34492.6	38701.2	-0.000492496
SEN_RS08815	ydiV	807.532	0.243222	0.262411	0.926874	0.353992	0.998584	815.153	745.443	0.000515423
SEN_RS07065	zirU	44.3813	0.394439	0.425579	0.926829	0.354015	0.998584	46.3977	42.0384	0.00046967
SEN_RS08395	SEN_RS08395	773.006	0.251604	0.271603	0.926366	0.354256	0.998584	820.163	750.639	0.000508324
SEN_RS01480	SEN_RS01480	100.514	0.353869	0.382058	0.926219	0.354332	0.998584	95.9934	87.0599	0.00047213
SEN_RS02950	ahpC	18227.6	0.185932	0.200761	0.926137	0.354375	0.998584	18804.1	17426.8	0.00059217
SEN_RS13145	SEN_RS13145	258.296	0.343419	0.371062	0.925505	0.354703	0.998584	261.327	233.065	0.000472955
SEN_RS05130	SEN_RS05130	762.326	-0.533746	0.576948	-0.925121	0.354903	0.998584	651.154	811.57	-0.000466954
SEN_RS06820	sohB	20267.2	-0.236247	0.255508	-0.924616	0.355165	0.998584	19189.6	20866.5	-0.000519646
SEN_RS08525	sscB	91.2737	0.360807	0.390238	0.924581	0.355184	0.998584	98.2054	88.6922	0.000470277
SEN_RS00125	SEN_RS00125	27.8913	-0.501289	0.542456	-0.92411	0.355429	0.998584	25.3359	28.0112	-0.000466724
SEN_RS00460	apaG	2402.57	-0.289866	0.313683	-0.924074	0.355448	0.998584	2152.65	2445.87	-0.000485342
SEN_RS02855	wzz(fepE)	7905.01	-0.201955	0.218678	-0.923527	0.355733	0.998584	7492.99	8103.77	-0.000560745
SEN_RS03660	aroG	8338.02	-0.222761	0.24127	-0.923282	0.35586	0.998584	7886.67	8525.13	-0.000532434
SEN_RS10615	pduC	122.9	1.50989	1.63595	0.922943	0.356037	0.998584	72.4772	60.6432	0.000382265
SEN_RS15080	gcvH	36508.2	-0.312886	0.339747	-0.920938	0.357083	0.998584	33678.5	37699.6	-0.000475619
SEN_RS04300	artJ	1033.68	0.20751	0.225512	0.920172	0.357483	0.998584	1058.62	980.832	0.000549008
SEN_RS04085	moeB	2061.07	-0.199457	0.216775	-0.920112	0.357514	0.998584	1946.12	2109.44	-0.000561209
SEN_RS03095	dacA	10714.1	0.235834	0.256317	0.920088	0.357527	0.998584	10478.5	9640.09	0.000515981
SEN_RS02325	hha	4640.62	0.450917	0.490267	0.919738	0.35771	0.998584	4937.98	4180.54	0.000464046
SEN_RS08905	SEN_RS08905	753.342	0.222347	0.241877	0.919255	0.357962	0.998584	807.404	742.829	0.000529124
SEN_RS16415	rapZ	5010.96	-0.176145	0.191786	-0.918447	0.358385	0.998584	4791.71	5140.99	-0.000604537
SEN_RS15430	SEN_RS15430	74.7241	0.282606	0.307824	0.918077	0.358579	0.998584	78.7154	72.5958	0.000483711
SEN_RS03025	citD	575.124	-0.584472	0.636792	-0.917837	0.358704	0.998584	468.083	601.4	-0.00046043
SEN_RS20720	SEN_RS20720	8750.78	0.220176	0.239906	0.91776	0.358744	0.998584	9102.49	8331.17	0.000530228
SEN_RS05770	znuC	1453.75	0.164851	0.179774	0.91699	0.359148	0.998584	1469.27	1379.59	0.000631116
SEN_RS12585	SEN_RS12585	210.389	-0.308696	0.336985	-0.916051	0.35964	0.998584	191.027	213.22	-0.000473142
SEN_RS03045	dcuC	2712.08	-0.254077	0.277479	-0.915664	0.359843	0.998584	2447.33	2734.96	-0.000497518
SEN_RS17210	trpS	31772.7	0.184092	0.201259	0.914701	0.360348	0.998584	32940.3	30731.7	0.000583187
SEN_RS18155	yiaJ	867.101	0.207696	0.22724	0.913994	0.36072	0.998584	882.407	822.972	0.000542604
SEN_RS16435	elbB	8787.69	-0.184685	0.202227	-0.913252	0.36111	0.998584	8138.71	8733.68	-0.000580401
SEN_RS13085	sseB	2047.44	-0.168721	0.184754	-0.913222	0.361126	0.998584	1996.56	2126.65	-0.000616324
SEN_RS23380	SEN_RS23380	1302.37	-0.374594	0.410328	-0.912912	0.361289	0.998584	1212.64	1415.16	-0.000461264
SEN_RS03390	ybfE	2433.53	0.313919	0.343964	0.912649	0.361427	0.998584	2479.63	2201.05	0.000469334
SEN_RS02430	ushA	15957.1	-0.137289	0.150543	-0.911956	0.361792	0.998584	15316.1	16158	-0.000718523
SEN_RS20575	thiE	21.8191	-0.533655	0.585379	-0.911641	0.361958	0.998584	19.0066	20.4996	-0.000457912
SEN_RS07680	SEN_RS07680	965.043	0.293477	0.321961	0.91153	0.362016	0.998584	1019.83	906.457	0.000474475
SEN_RS22380	opgB	25957.5	0.174674	0.191636	0.911489	0.362038	0.998584	26160.4	24502	0.000599852
SEN_RS20795	SEN_RS20795	51.8483	0.343405	0.376893	0.911148	0.362217	0.998584	51.4603	47.3833	0.000462942
SEN_RS03080	SEN_RS03080	476.559	0.265556	0.291557	0.910819	0.362391	0.998584	515.823	470.321	0.000486413
SEN_RS22155	SEN_RS22155	1368.13	-0.334048	0.366958	-0.910317	0.362656	0.998584	1218.13	1390.75	-0.000463707
SEN_RS13415	SEN_RS13415	573.952	-0.194611	0.214256	-0.908309	0.363715	0.998584	542.243	582.325	-0.000556936
SEN_RS14760	recD	3312.09	-0.172597	0.190111	-0.907876	0.363944	0.998584	3169.37	3390.76	-0.000600493
SEN_RS06730	SEN_RS06730	6759.14	-0.175069	0.19287	-0.907705	0.364034	0.998584	6443.81	6903.52	-0.000594573
SEN_RS07610	SEN_RS07610	377.853	0.193453	0.213159	0.907554	0.364114	0.998584	390.31	364.646	0.000558109
SEN_RS07340	SEN_RS07340	3119.08	-0.346126	0.381396	-0.907524	0.36413	0.998584	2871.89	3338.44	-0.000460102
SEN_RS18150	SEN_RS18150	4390.42	-0.365662	0.402951	-0.907459	0.364164	0.998584	3969.76	4755.24	-0.000458192
SEN_RS07110	SEN_RS07110	8171.82	-0.34646	0.38239	-0.906038	0.364916	0.998584	7573.76	8391.02	-0.000459042
SEN_RS05450	SEN_RS05450	75510.2	0.187718	0.207312	0.905488	0.365207	0.998584	80358.9	74112.1	0.000566122
SEN_RS11085	SEN_RS11085	85.7114	-0.278599	0.307705	-0.905411	0.365248	0.998584	82.7982	89.62	-0.00047566
SEN_RS18045	ghrB	7267.3	-0.197249	0.217958	-0.904985	0.365473	0.998584	6794.14	7336.69	-0.00054917
SEN_RS05625	cheA	60044.7	-0.224371	0.248103	-0.904348	0.365811	0.998584	60356	66413.5	-0.000513108
SEN_RS06920	SEN_RS06920	5.28662	0.852552	0.943065	0.904022	0.365984	0.998584	5.43052	5.13635	0.000426626
SEN_RS19335	trxA	127987	0.308231	0.341294	0.903125	0.36646	0.998584	134346	122551	0.000463857
SEN_RS16705	accB	15264.1	0.247132	0.274082	0.901672	0.367231	0.998584	15815.7	14192.4	0.000490707
SEN_RS09250	SEN_RS09250	16319.5	0.243176	0.269793	0.901343	0.367406	0.998584	17358.1	16021.2	0.000493402
SEN_RS07190	SEN_RS07190	106.199	0.49307	0.547095	0.901252	0.367454	0.998584	109.867	96.3774	0.000451667
SEN_RS11045	yegD	675.837	-0.312744	0.347115	-0.900982	0.367598	0.998584	603.998	672.531	-0.000461218
SEN_RS01235	SEN_RS01235	1637.7	0.200609	0.223013	0.899541	0.368364	0.998584	1663.08	1540.42	0.000538447
SEN_RS11260	pbpG	4680.39	0.21488	0.238934	0.899329	0.368477	0.998584	4761.16	4376.36	0.00051911
SEN_RS15830	SEN_RS15830	4514.83	-0.175375	0.195167	-0.898591	0.368871	0.998584	4324.29	4618.52	-0.000583452
SEN_RS11230	SEN_RS11230	175.739	-0.344382	0.383305	-0.898455	0.368943	0.998584	148.091	164.931	-0.000454098
SEN_RS00825	SEN_RS00825	219.969	0.322829	0.359445	0.898131	0.369116	0.998584	223.699	201.141	0.0004571
SEN_RS09050	topB	5836.43	-0.146241	0.16291	-0.897682	0.369355	0.998584	5689.03	6028.46	-0.000663854
SEN_RS04620	kdsB	5419.91	-0.243749	0.271632	-0.897352	0.369531	0.998584	4887.24	5397.88	-0.000489578
SEN_RS05820	yebG	3064.81	-0.239945	0.267456	-0.897138	0.369645	0.998584	2884.89	3144.78	-0.000492364
SEN_RS18525	rpoZ	10514.7	-0.326728	0.3644	-0.896618	0.369923	0.998584	9213.54	10414.6	-0.000455348
SEN_RS01215	SEN_RS01215	1357.35	-0.185486	0.20701	-0.896024	0.37024	0.998584	1291.95	1390.18	-0.000560093
SEN_RS18030	SEN_RS18030	743.018	-0.238753	0.26646	-0.896016	0.370244	0.998584	675.888	742.891	-0.000492367
SEN_RS21990	pepA	10459.1	-0.224411	0.250568	-0.895607	0.370463	0.998584	9444.19	10290.1	-0.000505122
SEN_RS24715	ypfM	24075.7	0.310644	0.346944	0.895372	0.370588	0.998584	26092.4	22378	0.0004577
SEN_RS08315	slyB	44762.6	-0.283795	0.31697	-0.895336	0.370607	0.998584	39980.3	44539.5	-0.00046584
SEN_RS05495	uvrY	38084	-0.261381	0.291967	-0.895244	0.370657	0.998584	35859.5	39849.2	-0.000476281
SEN_RS14970	vapC	9332.91	0.486663	0.543942	0.894697	0.370949	0.998584	9737.2	8047.1	0.000447443
SEN_RS00400	fixX	35.1162	-0.378729	0.423577	-0.894122	0.371257	0.998584	32.3648	34.8984	-0.000448518
SEN_RS06795	yciV	2121	-0.155315	0.173762	-0.893841	0.371407	0.998584	2030.92	2155.84	-0.000629375
SEN_RS12165	SEN_RS12165	628.26	-0.214633	0.240148	-0.893753	0.371454	0.998584	583.911	628.787	-0.000514159
SEN_RS10755	plaP	12141.3	0.263424	0.294835	0.893463	0.371609	0.998584	12740.4	11383.6	0.000473738
SEN_RS12090	SEN_RS12090	13848.5	0.301495	0.337496	0.893329	0.371681	0.998584	14028.2	12839.8	0.000458559
SEN_RS18270	SEN_RS18270	20.9042	0.526474	0.589747	0.892711	0.372012	0.998584	20.819	19.2091	0.000445541
SEN_RS20755	SEN_RS20755	3167.4	0.278631	0.312125	0.892691	0.372023	0.998584	3253.59	2876.9	0.000465903
SEN_RS20375	argC	1365.54	0.256538	0.28757	0.892087	0.372346	0.998584	1399.41	1279.02	0.000476571
SEN_RS05015	hpaI	46.9714	-0.33527	0.376264	-0.89105	0.372902	0.998584	43.7584	47.2796	-0.000450195
SEN_RS04820	SEN_RS04820	14108.3	0.153455	0.172307	0.890591	0.373148	0.998584	14642.2	13785.8	0.000630852
SEN_RS12510	SEN_RS12510	9.71731	0.620515	0.696819	0.890496	0.3732	0.998584	9.97845	9.36821	0.000439956
SEN_RS14605	SEN_RS14605	713.874	-0.203373	0.228458	-0.890198	0.37336	0.998584	662.737	717.378	-0.000525191
SEN_RS20205	hslU	32596.1	-0.248392	0.279124	-0.889899	0.37352	0.998584	30816.4	33247.5	-0.000480015
SEN_RS02865	fepG	51.4301	-0.404298	0.454382	-0.889776	0.373586	0.998584	46.0883	50.4234	-0.000444874
SEN_RS14445	cysD	179.875	0.424355	0.47698	0.889671	0.373642	0.998584	186.079	167.983	0.000444539
SEN_RS16140	yhbO	191.032	-0.229022	0.257485	-0.889458	0.373757	0.998584	179.958	193.467	-0.00049514
SEN_RS10000	SEN_RS10000	5.15881	-1.05052	1.18114	-0.88941	0.373783	0.998584	4.89267	5.23233	-0.00039422
SEN_RS17045	rpsG	22648.4	-0.2929	0.329353	-0.889319	0.373832	0.998584	21135.7	23809.4	-0.000458183
SEN_RS24850	SEN_RS24850	69.2252	0.471415	0.530334	0.888901	0.374056	0.998584	73.2913	65.4757	0.000443793
SEN_RS07660	SEN_RS07660	250.082	0.205533	0.231249	0.888794	0.374114	0.998584	265.43	246.863	0.000520876
SEN_RS08965	chbR	4462.55	0.263789	0.296904	0.888467	0.374289	0.998584	4786.07	4269.18	0.0004696
SEN_RS03535	sucA	12209.1	-0.243522	0.274214	-0.888074	0.374501	0.998584	11841.8	13140.8	-0.000481947
SEN_RS00330	dapB	8737	-0.236062	0.266128	-0.887024	0.375066	0.998584	7994.4	8751.17	-0.000486861
SEN_RS18320	gpsA	21607.6	-0.262692	0.296254	-0.886715	0.375233	0.998584	19177.6	21398.1	-0.000468802
SEN_RS13105	hscA	3959.71	-0.205693	0.232429	-0.884971	0.376172	0.998584	3606.44	3936.75	-0.000516968
SEN_RS05310	yodD	1697.76	0.324369	0.366553	0.884917	0.376202	0.998584	1738.45	1592.96	0.000447635
SEN_RS18580	SEN_RS18580	4587.53	0.204628	0.231298	0.884695	0.376321	0.998584	4859.42	4486.32	0.000518116
SEN_RS22850	SEN_RS22850	2712.1	0.229222	0.259105	0.884669	0.376335	0.998584	2862.42	2644.96	0.000490746
SEN_RS09560	ycfP	20041	-0.307195	0.347421	-0.884215	0.37658	0.998584	18976.8	21554.8	-0.000450577
SEN_RS17775	SEN_RS17775	5048.38	0.16458	0.186165	0.884053	0.376668	0.998584	5284.55	4969.87	0.000591923
SEN_RS04965	hprR	1503.51	0.198134	0.224265	0.883481	0.376977	0.998584	1584.26	1473.61	0.000526059
SEN_RS14790	SEN_RS14790	337.199	-0.213176	0.24153	-0.882607	0.377448	0.998584	309.166	333.199	-0.000505451
SEN_RS04540	sopD2	18931.2	0.374538	0.424998	0.88127	0.378172	0.998584	19819.9	17999.4	0.000440282
SEN_RS15510	gss	6180.13	-0.191866	0.217776	-0.881023	0.378306	0.998584	5935.57	6397.02	-0.000533261
SEN_RS25295	SEN_RS25295	0.784855	2.76046	3.13498	0.880536	0.378569	0.998584	0.790804	0.771055	0.000422457
SEN_RS15315	SEN_RS15315	2691.35	-0.250754	0.285263	-0.879027	0.379387	0.998584	2518.66	2767.22	-0.000469589
SEN_RS19375	rffC	1929.86	-0.271855	0.309297	-0.878945	0.379431	0.998584	1773.53	1969.79	-0.000458347
SEN_RS07260	SEN_RS07260	4921.23	0.158312	0.180116	0.878942	0.379433	0.998584	4995.39	4700.22	0.000602178
SEN_RS01590	SEN_RS01590	109525	0.479591	0.545801	0.878691	0.379569	0.998584	115393	103520	0.000437153
SEN_RS07865	hypC	66.5928	0.358442	0.407999	0.878534	0.379654	0.998584	67.3586	61.873	0.000439435
SEN_RS18745	SEN_RS18745	1567.93	-0.143871	0.163929	-0.877638	0.38014	0.998584	1520.14	1604.53	-0.000645063
SEN_RS21810	SEN_RS21810	496.513	-0.225969	0.257508	-0.877523	0.380203	0.998584	475.389	520.762	-0.000487477
SEN_RS16170	SEN_RS16170	6018.48	-0.203478	0.231891	-0.877473	0.38023	0.998584	5548.64	6004.03	-0.00051267
SEN_RS00055	SEN_RS00055	386.228	0.229867	0.262024	0.877274	0.380338	0.998584	415.511	383.306	0.000483729
SEN_RS09920	csgG	258.665	0.233649	0.266338	0.877265	0.380343	0.998584	264.709	246.416	0.000480502
SEN_RS05975	SEN_RS05975	811.375	-0.224925	0.25642	-0.877172	0.380393	0.998584	739.835	804.25	-0.000488152
SEN_RS20410	trmA	5926.95	-0.297808	0.339635	-0.876848	0.380569	0.998584	5296.56	5860.77	-0.00044771
SEN_RS15135	SEN_RS15135	5630.05	0.383084	0.437139	0.876344	0.380843	0.998584	5306.34	4759.8	0.000436734
SEN_RS18080	SEN_RS18080	956.107	0.260029	0.296954	0.875655	0.381218	0.998584	981.497	901.716	0.000461536
SEN_RS20340	SEN_RS20340	5158.87	-0.193546	0.221049	-0.87558	0.381259	0.998584	4935.63	5319.17	-0.000525075
SEN_RS21505	hflK	50308.6	-0.213157	0.243539	-0.875248	0.381439	0.998584	48413.3	52465.9	-0.000498652
SEN_RS18535	trmH	4580.11	-0.174261	0.199105	-0.875221	0.381454	0.998584	4479.45	4806.54	-0.000559539
SEN_RS21265	SEN_RS21265	5.53077	0.783571	0.895333	0.875173	0.38148	0.998584	5.72059	5.39396	0.000414566
SEN_RS22440	SEN_RS22440	257.907	0.456188	0.521314	0.875072	0.381535	0.998584	259.796	228.238	0.000434994
SEN_RS23940	SEN_RS23940	359.65	0.349129	0.399081	0.874832	0.381665	0.998584	376.397	333.859	0.000437736
SEN_RS01155	rseP	44971.5	-0.189711	0.216967	-0.874379	0.381912	0.998584	41282.5	44637.2	-0.000529958
SEN_RS00760	ampD	4046.28	-0.171779	0.196481	-0.874275	0.381968	0.998584	3921.43	4198.46	-0.000563777
SEN_RS19775	typA	20895.9	-0.254726	0.291519	-0.873788	0.382234	0.998584	19516.9	21312.7	-0.000463002
SEN_RS04860	mgsA	5282.71	0.257125	0.294549	0.872947	0.382692	0.998584	5533.42	5094.15	0.000460984
SEN_RS21890	SEN_RS21890	2856.48	-0.196461	0.225127	-0.872667	0.382844	0.998584	2742.57	2948.79	-0.000517776
SEN_RS00600	ilvI	4442.28	0.171454	0.196532	0.872398	0.382991	0.998584	4589.96	4314.32	0.000562368
SEN_RS16635	SEN_RS16635	196.216	0.314015	0.35995	0.872385	0.382998	0.998584	194.874	177.096	0.000440842
SEN_RS02355	SEN_RS02355	2297.05	0.207643	0.238173	0.871815	0.383309	0.998584	2401.98	2238.75	0.000501959
SEN_RS25125	SEN_RS25125	49.8548	0.492306	0.564773	0.871689	0.383378	0.998584	51.4478	46.7154	0.00043252
SEN_RS22360	SEN_RS22360	227.797	1.00097	1.14851	0.87154	0.383459	0.998584	185.554	151.319	0.000387632
SEN_RS12695	eutC	63.1423	0.363776	0.417711	0.870881	0.383819	0.998584	62.2106	57.5412	0.000434076
SEN_RS16360	mlaE	3834.41	-0.275618	0.316532	-0.870742	0.383895	0.998584	3360.31	3752.61	-0.000450594
SEN_RS19120	atpE	40789	-0.158075	0.181652	-0.870209	0.384186	0.998584	40533.1	43130.6	-0.000592152
SEN_RS19955	SEN_RS19955	1927.86	-0.197569	0.227129	-0.869853	0.38438	0.998584	1776.87	1918.43	-0.000513399
SEN_RS15065	bglA	5240.94	0.222169	0.255476	0.86963	0.384502	0.998584	5573.11	5120.45	0.000484132
SEN_RS21050	acs	302.333	-0.205037	0.235938	-0.869028	0.384832	0.998584	293.151	313.664	-0.000502569
SEN_RS20855	SEN_RS20855	16690.4	0.173089	0.199306	0.868457	0.385144	0.998584	17665	16515.5	0.00055447
SEN_RS11335	sanA	4541.99	0.248583	0.286308	0.868234	0.385266	0.998584	4849.66	4410.66	0.000462256
SEN_RS15090	ubiI	7526.33	-0.182708	0.210442	-0.86821	0.385279	0.998584	7063.75	7627.76	-0.000535547
SEN_RS13810	nrdE	43.8373	0.397002	0.4573	0.868143	0.385316	0.998584	45.0765	40.8591	0.000431097
SEN_RS15130	argP	699.592	-0.249305	0.287296	-0.867762	0.385525	0.998584	631.076	685.403	-0.00046143
SEN_RS06235	mntP	6128.85	-0.219124	0.252754	-0.866946	0.385972	0.998584	5786.19	6268.47	-0.000484748
SEN_RS06705	SEN_RS06705	13191.2	0.267716	0.309012	0.866361	0.386292	0.998584	13936.8	12770	0.000450629
SEN_RS07450	aac(6')	267.579	0.223043	0.257688	0.865557	0.386733	0.998584	276	255.975	0.000479718
SEN_RS15390	SEN_RS15390	797.261	0.175245	0.202588	0.865029	0.387023	0.998584	822.085	771.004	0.000546279
SEN_RS06150	SEN_RS06150	1455.77	0.329151	0.380541	0.864957	0.387062	0.998584	1367.96	1222.32	0.000433348
SEN_RS08915	ghoS	752.346	0.252008	0.291361	0.864933	0.387076	0.998584	773.466	705.64	0.000457561
SEN_RS14355	SEN_RS14355	520.82	-0.303304	0.350802	-0.864603	0.387256	0.998584	486.701	542.79	-0.000437687
SEN_RS13570	smpB	54514.9	0.199176	0.230399	0.864484	0.387322	0.998584	56723.6	52477.6	0.000505918
SEN_RS17070	SEN_RS17070	12053.5	0.198538	0.229663	0.864476	0.387326	0.998584	12526.7	11554	0.000506787
SEN_RS01085	cdaR	9016.16	0.476054	0.550979	0.864014	0.38758	0.998584	7975.64	7289.86	0.000427815
SEN_RS14595	SEN_RS14595	1607.7	-0.165187	0.19125	-0.863725	0.387739	0.998584	1526.81	1627.57	-0.000566618
SEN_RS06775	trpB	1050.08	-0.253432	0.293825	-0.862528	0.388397	0.998584	969.749	1072.21	-0.000454851
SEN_RS09550	SEN_RS09550	1115.37	0.396223	0.459408	0.862463	0.388433	0.998584	988.316	891.86	0.000427498
SEN_RS18050	SEN_RS18050	37685.7	-0.153559	0.178115	-0.862134	0.388614	0.998584	36378.7	38556.7	-0.000594676
SEN_RS20840	ubiC	2635.83	0.188776	0.218972	0.862101	0.388632	0.998584	2768.88	2579.35	0.000518942
SEN_RS21550	SEN_RS21550	181.763	0.259742	0.301406	0.86177	0.388814	0.998584	189.09	174.428	0.000450905
SEN_RS09010	astB	254.478	-0.208264	0.241756	-0.861461	0.388984	0.998584	229.39	246.114	-0.000491551
SEN_RS11370	galS	4176.98	0.370167	0.429708	0.861439	0.388997	0.998584	3900.69	3545.49	0.000427643
SEN_RS03225	gltL	393.762	-0.284218	0.329982	-0.861313	0.389066	0.998584	372.701	414.038	-0.00044058
SEN_RS07310	SEN_RS07310	1409.65	0.223079	0.259198	0.860651	0.38943	0.998584	1490.17	1369.35	0.000475402
SEN_RS09115	SEN_RS09115	251.184	0.275427	0.3202	0.860172	0.389694	0.998584	248.195	225.468	0.000442829
SEN_RS05100	putA	722.939	-0.284964	0.331445	-0.859765	0.389919	0.998584	676.819	748.204	-0.000439223
SEN_RS03085	lipB	2462.76	0.14976	0.174191	0.859743	0.38993	0.998584	2511.02	2368.48	0.000602727
SEN_RS11995	nuoC	10898.1	-0.204724	0.238158	-0.859615	0.390001	0.998584	10616.8	11551.2	-0.000494079
SEN_RS07185	SEN_RS07185	15342.4	0.50022	0.582854	0.858224	0.390769	0.998584	15620.2	13858.5	0.000423798
SEN_RS06460	SEN_RS06460	55.5742	-0.356197	0.415139	-0.858019	0.390882	0.998584	52.7387	58.117	-0.000426198
SEN_RS01135	frr	44198.5	0.179756	0.209547	0.85783	0.390986	0.998584	46650	43645.2	0.00052992
SEN_RS11275	SEN_RS11275	232.581	0.272908	0.318249	0.857528	0.391153	0.998584	236.519	214.105	0.000441846
SEN_RS09770	SEN_RS09770	4007.89	-0.186578	0.217632	-0.85731	0.391274	0.998584	3749.83	4013.7	-0.000517615
SEN_RS17480	glgC	2805	-0.193735	0.226101	-0.856852	0.391527	0.998584	2757.76	2973.59	-0.000506135
SEN_RS18545	gltS	7616.96	-0.256597	0.299496	-0.85676	0.391577	0.998584	6913.25	7543.87	-0.000448648
SEN_RS16895	rpsK	101248	-0.222774	0.260048	-0.856665	0.39163	0.998584	98786	106781	-0.000472218
SEN_RS04690	dpaL	522.225	0.315712	0.368729	0.856217	0.391878	0.998584	547.982	485.063	0.000429477
SEN_RS15250	yqgB	898.235	-0.2076	0.242532	-0.85597	0.392014	0.998584	860.095	925.942	-0.000487249
SEN_RS13700	SEN_RS13700	14.0303	-0.503114	0.587909	-0.85577	0.392125	0.998584	13.062	13.7693	-0.000422181
SEN_RS11540	rplY	26102.8	-0.317704	0.371275	-0.855711	0.392157	0.998584	22737.3	24952.4	-0.000428808
SEN_RS03240	SEN_RS03240	895.214	0.371648	0.434387	0.855569	0.392236	0.998584	902.24	827.429	0.000423823
SEN_RS17700	SEN_RS17700	3789.96	-0.258201	0.301884	-0.855297	0.392387	0.998584	3563.78	3983.15	-0.000446703
SEN_RS09805	dinI	1496.33	0.220553	0.25792	0.855119	0.392485	0.998584	1539.04	1418.95	0.00047293
SEN_RS07525	SEN_RS07525	3220.8	0.201741	0.236047	0.854666	0.392736	0.998584	3244.9	3028.77	0.000493147
SEN_RS15200	speB	3604.32	-0.253537	0.296657	-0.854647	0.392747	0.998584	3260.4	3557.07	-0.000448634
SEN_RS19265	ilvG	1554.57	-0.337737	0.39522	-0.854555	0.392798	0.998584	1397.24	1604.69	-0.000425453
SEN_RS15345	SEN_RS15345	16097.4	0.212525	0.248725	0.854458	0.392851	0.998584	16583.2	15171.4	0.000480387
SEN_RS06780	trpCF	916.082	-0.203388	0.23808	-0.854285	0.392947	0.998584	865.258	927.36	-0.000490726
SEN_RS17500	gntU	2515.93	-0.250865	0.293685	-0.854198	0.392995	0.998584	2241.69	2460.85	-0.000449765
SEN_RS06290	SEN_RS06290	3347.01	-0.199706	0.233824	-0.854087	0.393057	0.998584	3167.73	3398.33	-0.00049522
SEN_RS12275	SEN_RS12275	2895	-0.251515	0.294653	-0.853597	0.393328	0.998584	2618.93	2883.1	-0.000448929
SEN_RS04260	potG	427.668	-0.183274	0.214738	-0.853479	0.393394	0.998584	421.982	450.96	-0.000519183
SEN_RS04795	pqiA	2549.62	-0.165145	0.193525	-0.853352	0.393464	0.998584	2446.75	2603.56	-0.000554801
SEN_RS01170	lpxD	37718.5	-0.244822	0.287119	-0.852684	0.393835	0.998584	35222.2	38813.3	-0.000452163
SEN_RS17255	SEN_RS17255	34.9166	-0.408526	0.479389	-0.852179	0.394115	0.998584	31.6099	34.4988	-0.000420832
SEN_RS02765	rclA	664.826	-0.235914	0.276839	-0.852172	0.394119	0.998584	606.387	659.824	-0.000457734
SEN_RS13665	SEN_RS13665	453624	0.319856	0.375485	0.851847	0.394299	0.998584	492418	436536	0.000425877
SEN_RS00820	acnB	21636	-0.227856	0.267503	-0.851788	0.394332	0.998584	20816.8	22974	-0.000463637
SEN_RS18825	ibpA	38600.1	-0.415344	0.488152	-0.850849	0.394853	0.998584	33307.7	40695.3	-0.000419934
SEN_RS01095	SEN_RS01095	50098.9	0.482684	0.567414	0.850672	0.394951	0.998584	53002	46103.3	0.000419303
SEN_RS21075	nrfD	1790.95	-0.358156	0.421069	-0.850588	0.394998	0.998584	1529.14	1811.38	-0.000421296
SEN_RS05700	cmoB	2517.79	0.210812	0.247848	0.85057	0.395008	0.998584	2561.71	2373.7	0.00047872
SEN_RS08755	SEN_RS08755	1919.01	-0.289185	0.340336	-0.849704	0.39549	0.998584	1762.55	1933.28	-0.000430799
SEN_RS13910	recX	880.681	-0.250936	0.295461	-0.849302	0.395713	0.998584	779.708	869.114	-0.000445902
SEN_RS05515	SEN_RS05515	350.228	1.15223	1.35673	0.84927	0.395731	0.998584	223.97	204.988	0.000359111
SEN_RS00780	aroP	2484.01	-0.243024	0.286221	-0.849077	0.395839	0.998584	2261	2448.41	-0.000450415
SEN_RS08645	SEN_RS08645	722.806	-0.354314	0.417298	-0.849068	0.395843	0.998584	658.925	748.867	-0.000420553
SEN_RS04415	SEN_RS04415	170.416	0.306122	0.360727	0.848626	0.396089	0.998584	177.99	158.518	0.000426068
SEN_RS21575	SEN_RS21575	1670.94	-0.236961	0.279671	-0.847285	0.396836	0.998584	1582.64	1740.45	-0.000452999
SEN_RS08080	osmW	143.794	0.215923	0.254854	0.847241	0.396861	0.998584	152.445	141.459	0.000470476
SEN_RS01475	SEN_RS01475	1558.17	0.252131	0.297643	0.847092	0.396944	0.998584	1648.79	1499.22	0.000443535
SEN_RS09220	SEN_RS09220	688.976	0.228387	0.269768	0.846603	0.397216	0.998584	707.179	648.172	0.000458843
SEN_RS03185	SEN_RS03185	1121.48	0.226787	0.267941	0.846409	0.397325	0.998584	1174.6	1078.84	0.000459977
SEN_RS14055	hypC	2112.48	-0.260607	0.307973	-0.846199	0.397442	0.998584	1986.96	2216.86	-0.000438625
SEN_RS15650	SEN_RS15650	3158.21	0.29931	0.353845	0.845879	0.39762	0.998584	3404.41	3074.32	0.000425613
SEN_RS10665	pduO	18.2889	0.804478	0.951104	0.845836	0.397644	0.998584	16.2252	15.0095	0.000392444
SEN_RS22400	SEN_RS22400	639.313	-0.271664	0.321223	-0.845718	0.39771	0.998584	572.634	637.364	-0.000433641
SEN_RS01070	mtnN	3600.93	-0.232677	0.275322	-0.845111	0.398049	0.998584	3251.78	3568.5	-0.000454298
SEN_RS15015	recJ	9217.27	-0.17311	0.20485	-0.845059	0.398078	0.998584	8832.27	9480.81	-0.000528802
SEN_RS02100	phnU	58.8837	-0.374497	0.443191	-0.845002	0.39811	0.998584	54.0461	60.5259	-0.000417018
SEN_RS12545	ligA	7795.79	-0.182463	0.21596	-0.844891	0.398171	0.998584	7283.12	7852.69	-0.000511712
SEN_RS16190	mtr	1641.13	-0.25611	0.303382	-0.844183	0.398567	0.998584	1453.92	1604.48	-0.000439248
SEN_RS03350	chiP	2859.14	0.273192	0.323841	0.8436	0.398893	0.998584	3077.75	2800.81	0.000431531
SEN_RS04430	SEN_RS04430	268.639	-0.221068	0.262214	-0.843081	0.399183	0.998584	250.227	270.914	-0.000462041
SEN_RS13025	ispG	16394.7	-0.246195	0.292341	-0.84215	0.399704	0.998584	15047.2	16667.1	-0.000443011
SEN_RS02935	SEN_RS02935	667.434	0.327628	0.389178	0.841846	0.399874	0.998584	704.02	624.82	0.000418223
SEN_RS18145	avtA	1713.5	0.225438	0.268083	0.840925	0.40039	0.998584	1732.45	1586.72	0.000456469
SEN_RS18540	recG	4327.04	-0.200603	0.238678	-0.840477	0.400641	0.998584	4022.98	4352.76	-0.000481244
SEN_RS04160	SEN_RS04160	7047.96	0.272996	0.324985	0.840026	0.400894	0.998584	7559.06	6716.92	0.000429011
SEN_RS13020	hisS	23747	0.171451	0.204251	0.839411	0.401239	0.998584	24215.2	22671.3	0.000525951
SEN_RS02635	ppiB	97636.8	0.236242	0.281608	0.838904	0.401523	0.998584	103728	95640.4	0.000446708
SEN_RS18230	selB	9110.13	-0.160498	0.191326	-0.838873	0.401541	0.998584	8639.85	9154.94	-0.000548954
SEN_RS03745	SEN_RS03745	194.778	0.284132	0.338761	0.838738	0.401616	0.998584	204.817	186.444	0.000424503
SEN_RS17870	hmsP	7270.35	-0.183171	0.218434	-0.838563	0.401715	0.998584	6850.01	7319.78	-0.000504092
SEN_RS06145	SEN_RS06145	3328.92	0.225909	0.269497	0.838261	0.401884	0.998584	3493.27	3233.66	0.000453851
SEN_RS04490	rarA	6632.66	-0.187969	0.224257	-0.838186	0.401926	0.998584	6104.76	6608.68	-0.000496232
SEN_RS19250	maoP	20601.9	0.355194	0.423779	0.83816	0.401941	0.998584	18060.3	16013.9	0.000413542
SEN_RS02455	cueR	6171.28	-0.216839	0.258879	-0.837609	0.402251	0.998584	6048.76	6577.37	-0.000461183
SEN_RS06025	SEN_RS06025	550.972	0.537755	0.642265	0.83728	0.402435	0.998584	534.699	465.632	0.000409429
SEN_RS25260	SEN_RS25260	12.94	-0.557305	0.665658	-0.837225	0.402466	0.998584	12.225	13.0462	-0.000408548
SEN_RS15755	SEN_RS15755	11969	-0.211234	0.252314	-0.837185	0.402488	0.998584	11220	12244.5	-0.000466298
SEN_RS07170	kil	25.0658	0.405116	0.484141	0.836774	0.40272	0.998584	25.5862	23.8655	0.00041127
SEN_RS12065	yfcC	1461.35	-0.137612	0.164498	-0.83656	0.40284	0.998584	1371.22	1443.87	-0.000611654
SEN_RS08195	fumC	4472.08	-0.204917	0.245028	-0.836299	0.402987	0.998584	4275.21	4588.6	-0.000472302
SEN_RS19480	SEN_RS19480	3752.33	-0.211638	0.253079	-0.836254	0.403012	0.998584	3455.66	3780.06	-0.000465062
SEN_RS04055	SEN_RS04055	163.484	0.460292	0.550994	0.835385	0.403501	0.998584	171.819	148.44	0.000410013
SEN_RS11710	rcsD	10475.6	0.138871	0.166305	0.835039	0.403696	0.998584	10843.6	10267.5	0.000605335
SEN_RS24710	ypdK	720.958	0.51801	0.621337	0.833701	0.404449	0.998584	547.977	469.61	0.000407856
SEN_RS09875	SEN_RS09875	4992.26	0.19904	0.238772	0.833597	0.404508	0.998584	5299.9	4912.8	0.000476756
SEN_RS16690	SEN_RS16690	17005.4	-0.233187	0.28016	-0.832336	0.405219	0.998584	15076.6	16626.9	-0.000443511
SEN_RS14140	prgI	1069.01	0.315765	0.379384	0.83231	0.405234	0.998584	1100.75	971.576	0.000413502
SEN_RS22180	trpS	251.428	0.229119	0.275396	0.831961	0.405431	0.998584	266.59	245.888	0.00044614
SEN_RS17565	SEN_RS17565	2333.72	-0.314094	0.377625	-0.831763	0.405543	0.998584	2068.71	2326.23	-0.000413386
SEN_RS16995	rplB	52011.3	-0.256232	0.308336	-0.831016	0.405965	0.998584	50623.8	56217.7	-0.000429246
SEN_RS10065	SEN_RS10065	28.3031	0.387573	0.466721	0.830416	0.406304	0.998584	29.4024	27.2745	0.000407583
SEN_RS16250	SEN_RS16250	45014.2	0.263866	0.318029	0.829693	0.406713	0.998584	48847.3	44062.4	0.000424962
SEN_RS18370	rfaD	11483.7	0.189765	0.228791	0.829425	0.406864	0.998584	12177.6	11320.3	0.000485044
SEN_RS11820	rhmD	828.816	-0.239743	0.289217	-0.828937	0.40714	0.998584	795.073	870.543	-0.000436503
SEN_RS03950	hlyD	1167.95	-0.210042	0.253559	-0.828375	0.407458	0.998584	1129.3	1216.35	-0.000459726
SEN_RS01740	SEN_RS01740	431.763	-0.196927	0.237729	-0.828367	0.407463	0.998584	391.288	419.758	-0.000474501
SEN_RS16365	mlaF	4829.09	0.178544	0.21561	0.828088	0.407621	0.998584	4787.7	4470.53	0.000501076
SEN_RS18830	SEN_RS18830	3768.97	0.305457	0.369009	0.827778	0.407796	0.998584	3968.91	3599.06	0.000412139
SEN_RS19000	mnmE	1392.57	-0.308083	0.372268	-0.827582	0.407907	0.998584	1247.82	1414.66	-0.000411562
SEN_RS22205	iadA	355.151	-0.247117	0.298628	-0.827507	0.40795	0.998584	321.423	352.298	-0.00043115
SEN_RS08780	SEN_RS08780	56.6721	0.32702	0.395261	0.827352	0.408038	0.998584	61.0989	55.8825	0.000408867
SEN_RS04120	rimO	1287.86	0.253935	0.307079	0.826939	0.408272	0.998584	1312.24	1196.93	0.000427271
SEN_RS12685	eutK	103.286	-0.385645	0.466358	-0.826929	0.408277	0.998584	88.2859	101.104	-0.000405465
SEN_RS19220	SEN_RS19220	2.11681	1.66985	2.02185	0.8259	0.408861	0.998584	1.96916	1.93847	0.000328878
SEN_RS13705	SEN_RS13705	177.616	-0.301875	0.365703	-0.825464	0.409108	0.998584	172.177	188.902	-0.000411241
SEN_RS12045	SEN_RS12045	6693.18	0.249297	0.302115	0.825172	0.409274	0.998584	7209.52	6455.95	0.000428226
SEN_RS12525	SEN_RS12525	410.828	0.232577	0.281953	0.824881	0.409439	0.998584	417.287	383.879	0.000437927
SEN_RS02620	purK	1122.64	0.198768	0.240978	0.824839	0.409463	0.998584	1131.75	1052.67	0.000468968
SEN_RS17270	mrcA	11197	0.26228	0.318126	0.824454	0.409681	0.998584	10833.6	9881.4	0.000421772
SEN_RS07460	SEN_RS07460	70.5818	0.279278	0.338814	0.824283	0.409779	0.998584	72.5368	67.0859	0.000415774
SEN_RS11155	rcnB	12261.3	0.386911	0.469688	0.82376	0.410076	0.998584	12487.3	11552.1	0.000403491
SEN_RS00990	fhuA	3561.94	0.223231	0.27104	0.823609	0.410162	0.998584	3721.32	3420.88	0.000443791
SEN_RS16755	envR	334.232	0.303037	0.368079	0.823294	0.410341	0.998584	344.682	313.303	0.00040958
SEN_RS06240	SEN_RS06240	1770.4	0.267368	0.324777	0.823236	0.410374	0.998584	1868.34	1680.36	0.000418936
SEN_RS11355	mglC	1663.33	0.431555	0.524284	0.823132	0.410433	0.998584	1531.87	1377.63	0.000402688
SEN_RS21290	SEN_RS21290	231.062	-0.39976	0.485802	-0.822888	0.410572	0.998584	165.766	191.505	-0.000402777
SEN_RS10935	wcaJ	58.7751	0.291763	0.354594	0.822807	0.410618	0.998584	56.5875	52.8315	0.000411531
SEN_RS24005	SEN_RS24005	193.285	-0.249752	0.303779	-0.82215	0.410992	0.998584	185.197	201.359	-0.000425708
SEN_RS18140	SEN_RS18140	2352.47	-0.332759	0.406653	-0.818289	0.413192	0.998584	2082.48	2333.95	-0.000402515
SEN_RS09270	SEN_RS09270	37.1369	-0.409769	0.500789	-0.818246	0.413217	0.998584	33.1515	35.9474	-0.00039985
SEN_RS13735	csiR	643.722	0.196957	0.241155	0.816721	0.414088	0.998584	633.777	587.183	0.000463666
SEN_RS02465	SEN_RS02465	2364.5	0.196171	0.240271	0.816457	0.414239	0.998584	2505.12	2332.74	0.000464372
SEN_RS22000	lptF	8786.65	-0.185137	0.22712	-0.81515	0.414987	0.998584	8027.04	8631.84	-0.000477812
SEN_RS03445	kdpB	255.729	-0.240402	0.294937	-0.815097	0.415017	0.998584	236.745	257.248	-0.000425334
SEN_RS18885	torD	152.437	-0.283345	0.347872	-0.814509	0.415353	0.998584	143.336	155.965	-0.000407897
SEN_RS22780	rnpB	1.25262e+06	-0.484504	0.594843	-0.814507	0.415354	0.998584	743092	981232	-0.00039678
SEN_RS13150	asrA	120.07	0.227299	0.279589	0.812975	0.416232	0.998584	120.039	111.648	0.000432036
SEN_RS12380	pgtB	1746.47	-0.214403	0.263773	-0.812831	0.416315	0.998584	1600.82	1751.12	-0.000442169
SEN_RS21200	dcuB	6886.37	-0.270187	0.332578	-0.812403	0.416561	0.998584	6105.21	6980.63	-0.000410251
SEN_RS16710	accC	36236.7	-0.285694	0.351667	-0.812397	0.416564	0.998584	32541.4	35481.8	-0.000405874
SEN_RS06085	SEN_RS06085	13839.4	0.312838	0.385318	0.811896	0.416851	0.998584	14872.3	13410.5	0.000400579
SEN_RS06270	SEN_RS06270	330.367	0.159245	0.196325	0.811131	0.417291	0.998584	337.766	319.583	0.000520283
SEN_RS10415	SEN_RS10415	9736.36	0.333789	0.411574	0.811006	0.417362	0.998584	10428.9	9437.79	0.000397826
SEN_RS24355	SEN_RS24355	1.71162	1.4919	1.8397	0.810946	0.417397	0.998584	1.70366	1.66431	0.000321741
SEN_RS01680	SEN_RS01680	1975.75	0.282818	0.348795	0.810843	0.417456	0.998584	2085.56	1849.31	0.000405525
SEN_RS02960	SEN_RS02960	15.1938	0.425061	0.524761	0.810009	0.417935	0.998584	15.9977	15.0112	0.000394745
SEN_RS06945	sapC	1352.79	-0.155611	0.192125	-0.809944	0.417973	0.998584	1300.65	1383.52	-0.000527206
SEN_RS03530	sdhB	6094.11	-0.125052	0.154546	-0.809155	0.418426	0.998584	6178.83	6498.82	-0.000620782
SEN_RS24890	SEN_RS24890	1291.25	0.20059	0.247939	0.809028	0.418499	0.998584	1283.48	1183.84	0.000452507
SEN_RS09860	mdoH	16386.6	-0.224355	0.27736	-0.808895	0.418576	0.998584	15259.7	16717.7	-0.000430869
SEN_RS11870	arnT	11367.8	-0.242532	0.299854	-0.808834	0.418611	0.998584	10694.1	11600.3	-0.000419362
SEN_RS18675	dagR	6007.41	-0.152507	0.188599	-0.808632	0.418727	0.998584	5699.27	6064.35	-0.00053314
SEN_RS17165	SEN_RS17165	309.796	0.267611	0.331375	0.807576	0.419335	0.998584	311.245	290.411	0.000407703
SEN_RS22350	SEN_RS22350	731.338	0.859051	1.06464	0.806896	0.419726	0.998584	623.328	517.013	0.000360843
SEN_RS16320	rplU	732323	-0.250305	0.310872	-0.805171	0.420721	0.998584	686197	762191	-0.000412773
SEN_RS04610	SEN_RS04610	1953.3	-0.209087	0.259737	-0.804995	0.420822	0.998584	1852.24	2002.53	-0.000440335
SEN_RS20095	SEN_RS20095	3836.06	-0.19297	0.239754	-0.804866	0.420897	0.998584	3536.77	3805.47	-0.000457585
SEN_RS14395	nlpD	77989.4	0.174432	0.216805	0.804555	0.421077	0.998584	81519.1	75675.1	0.000483978
SEN_RS09205	SEN_RS09205	1788.34	0.18782	0.233659	0.803822	0.4215	0.998584	1884.13	1736.78	0.000463206
SEN_RS19920	fdnG	21646.9	-0.208078	0.259138	-0.802961	0.421997	0.998584	21373.3	23381.7	-0.00043954
SEN_RS00190	SEN_RS00190	188.473	0.247992	0.309166	0.802132	0.422476	0.998584	183.848	169.434	0.0004116
SEN_RS09330	SEN_RS09330	10959.3	0.211898	0.264482	0.801182	0.423026	0.998584	10771.5	9966.78	0.000434537
SEN_RS20955	ssb1	19003.5	-0.249986	0.312118	-0.800934	0.42317	0.998584	16403.3	18062.9	-0.0004098
SEN_RS11500	SEN_RS11500	2849.52	0.150078	0.187388	0.800894	0.423193	0.998584	2959.18	2788.64	0.000530126
SEN_RS07010	ycjG	6288.58	-0.174031	0.217348	-0.800703	0.423303	0.998584	5821.53	6226.39	-0.000480737
SEN_RS11830	SEN_RS11830	4022.32	-0.234002	0.292556	-0.799853	0.423796	0.998584	3606.92	3993.33	-0.000417309
SEN_RS09040	SEN_RS09040	3863.88	-0.21464	0.268627	-0.799025	0.424276	0.998584	3991.62	4329.82	-0.000430382
SEN_RS00255	SEN_RS00255	2302.82	0.19946	0.24963	0.799022	0.424277	0.998584	2426.24	2238.78	0.000444815
SEN_RS02150	SEN_RS02150	1262.82	0.293327	0.367259	0.798694	0.424468	0.998584	1338.05	1196.32	0.000395078
SEN_RS19560	metR	118.168	-0.246584	0.308818	-0.798474	0.424595	0.998584	109.285	117.31	-0.000409559
SEN_RS02320	maa	4227.71	0.289676	0.362837	0.798364	0.424659	0.998584	4468.85	4006.02	0.000395574
SEN_RS12180	SEN_RS12180	3624.9	-0.311883	0.390786	-0.798092	0.424817	0.998584	3352.43	3865.63	-0.000391834
SEN_RS05300	yedQ	2235.82	0.130376	0.163385	0.797966	0.42489	0.998584	2254.3	2143.58	0.000585243
SEN_RS16930	rplR	54095.4	-0.315294	0.395157	-0.797896	0.424931	0.998584	51978.5	58354.2	-0.000391307
SEN_RS13880	SEN_RS13880	1434.09	0.335061	0.419964	0.797832	0.424968	0.998584	1451.51	1254.68	0.000389505
SEN_RS04790	SEN_RS04790	6702.16	-0.182995	0.229407	-0.797685	0.425053	0.998584	6413.17	6908.34	-0.000463988
SEN_RS07180	SEN_RS07180	469.791	0.256746	0.321907	0.797579	0.425115	0.998584	470.396	427.185	0.000404531
SEN_RS00710	SEN_RS00710	627.059	0.234349	0.293837	0.797548	0.425133	0.998584	649.313	601.645	0.000415326
SEN_RS07745	SEN_RS07745	91.0121	0.424163	0.53215	0.797075	0.425408	0.998584	95.3862	83.2383	0.000386959
SEN_RS19580	udp	8419.3	-0.261194	0.328078	-0.796133	0.425955	0.998584	7911.56	8731.15	-0.000401844
SEN_RS06160	SEN_RS06160	10924.7	-0.193673	0.24327	-0.796126	0.425959	0.998584	10469.8	11264.3	-0.000448731
SEN_RS05935	SEN_RS05935	19.749	0.491109	0.617675	0.795093	0.426559	0.998584	20.0963	18.6293	0.000384751
SEN_RS21785	SEN_RS21785	9413.19	0.16077	0.202224	0.795011	0.426607	0.998584	9756.58	9156.91	0.000499254
SEN_RS20130	lsrD	2463.3	-0.387843	0.488105	-0.794589	0.426853	0.998584	2257.08	2797.92	-0.000385766
SEN_RS08055	dmsB	355.397	0.801118	1.0086	0.794284	0.42703	0.998584	279.328	241.126	0.000359056
SEN_RS03070	tatE	26471.5	0.27869	0.350972	0.794053	0.427164	0.998584	26020.8	23664.7	0.000395166
SEN_RS00970	sfsA	3683.11	0.165716	0.208786	0.793711	0.427363	0.998584	3850.98	3613.18	0.000488191
SEN_RS00300	citC	551.536	0.368658	0.464772	0.793201	0.42766	0.998584	531.086	492.029	0.000385257
SEN_RS17915	bcsG	1286.91	-0.179147	0.225939	-0.792899	0.427836	0.998584	1240.29	1322.96	-0.000464936
SEN_RS08375	grxD	83310.2	-0.300462	0.379028	-0.792717	0.427943	0.998584	75496.8	84581.2	-0.000389964
SEN_RS13960	srlR	6201.61	0.252579	0.318719	0.792481	0.42808	0.998584	6668.23	6135.07	0.000402537
SEN_RS04910	SEN_RS04910	68.4947	0.379578	0.479851	0.791033	0.428925	0.998584	65.9774	60.5832	0.000383748
SEN_RS07825	SEN_RS07825	1069.83	-0.223976	0.283363	-0.790418	0.429284	0.998584	1022.58	1106.36	-0.000416343
SEN_RS16815	aroE	4425.4	0.204126	0.258421	0.789898	0.429587	0.998584	4613.45	4239.61	0.000432092
SEN_RS11805	sseL	10615.7	0.491859	0.622985	0.789521	0.429808	0.998584	10488.2	9296.6	0.000381344
SEN_RS01525	SEN_RS01525	611.805	0.250774	0.31766	0.789441	0.429854	0.998584	582.681	532.814	0.000401094
SEN_RS14180	SEN_RS14180	555.707	-0.407377	0.516298	-0.789035	0.430091	0.998584	513.558	558.427	-0.000382273
SEN_RS22340	tsr	73133.4	-0.261248	0.331727	-0.787538	0.430967	0.998584	71114.7	79552.7	-0.000395787
SEN_RS13090	pepB	5990.43	-0.174876	0.222062	-0.787511	0.430983	0.998584	5956.83	6360.93	-0.000466155
SEN_RS14545	SEN_RS14545	111.802	0.32917	0.418101	0.787298	0.431107	0.998584	117.364	106.367	0.000383405
SEN_RS06630	purU	5219.86	0.209096	0.265595	0.787275	0.431121	0.998584	5474.55	4999.37	0.000425312
SEN_RS19005	SEN_RS19005	227.145	-0.173067	0.219892	-0.787054	0.431251	0.998584	211.183	223.747	-0.000468576
SEN_RS10745	sopA	90.4865	0.311557	0.395856	0.787046	0.431255	0.998584	95.8989	87.9546	0.000384868
SEN_RS04195	ybjG	3620.83	0.235037	0.298882	0.786387	0.431641	0.998584	3760	3411.21	0.000406423
SEN_RS06250	manY	61699.6	-0.273909	0.348349	-0.786306	0.431688	0.998584	57636.5	64257.9	-0.000391155
SEN_RS24550	SEN_RS24550	16.7872	0.553947	0.704505	0.786292	0.431696	0.998584	17.2248	15.7744	0.000376703
SEN_RS03520	sdhD	1220.55	0.32661	0.415429	0.786198	0.431752	0.998584	1271.58	1138.66	0.000382917
SEN_RS22385	SEN_RS22385	2375.25	0.187397	0.238541	0.785596	0.432104	0.998584	2429.17	2270.48	0.000446711
SEN_RS14065	hypE	8953.14	-0.304431	0.387535	-0.785557	0.432127	0.998584	7530.56	8813.38	-0.000384805
SEN_RS02295	SEN_RS02295	995.278	-0.156959	0.200184	-0.784075	0.432996	0.998584	964.07	1023.96	-0.000495228
SEN_RS11930	rbn	1378.12	0.202547	0.258358	0.783976	0.433054	0.998584	1416.07	1315.3	0.00042853
SEN_RS11825	SEN_RS11825	306.687	0.263288	0.335854	0.783937	0.433077	0.998584	337.871	305.449	0.000392612
SEN_RS11020	asmA	8336.85	0.134419	0.17149	0.783828	0.433141	0.998584	8563.61	8130.18	0.000553235
SEN_RS19910	fdoI	6839.84	-0.262261	0.334601	-0.783801	0.433157	0.998584	6459.57	7218.04	-0.00039285
SEN_RS15445	SEN_RS15445	869.346	0.210891	0.269175	0.783473	0.433349	0.998584	913.671	852.319	0.000420618
SEN_RS03435	kdpD	1194.98	-0.217787	0.27806	-0.783236	0.433488	0.998584	1080.05	1167.23	-0.000415013
SEN_RS17220	rpe	3256.51	-0.21117	0.269686	-0.783023	0.433614	0.998584	3032.92	3290.12	-0.000420014
SEN_RS10425	SEN_RS10425	49.6375	0.3225	0.412045	0.782683	0.433814	0.998584	51.9273	48.4291	0.000381072
SEN_RS01980	acpH	2241.96	-0.16132	0.206183	-0.782412	0.433972	0.998584	2201.16	2330.89	-0.000484607
SEN_RS02425	SEN_RS02425	2803.2	-0.172661	0.220722	-0.782256	0.434064	0.998584	2567.72	2757.66	-0.00046444
SEN_RS22490	SEN_RS22490	2904.54	-0.212394	0.271539	-0.782184	0.434107	0.998584	2704.82	2918.07	-0.000418324
SEN_RS05330	fliQ	695.167	-0.231829	0.296483	-0.78193	0.434255	0.998584	669.13	735.362	-0.000404844
SEN_RS20285	SEN_RS20285	193.861	-0.322274	0.412309	-0.781631	0.434431	0.998584	169.767	187.657	-0.000380441
SEN_RS20670	metA	1776.67	0.153743	0.196803	0.781205	0.434682	0.998584	1827.84	1721.68	0.000498992
SEN_RS08630	SEN_RS08630	122.084	0.288419	0.369294	0.781003	0.434801	0.998584	128.937	119.52	0.000384416
SEN_RS19075	glmS	82949.2	-0.217139	0.278042	-0.780959	0.434826	0.998584	79347.2	86283.3	-0.000413664
SEN_RS07305	SEN_RS07305	794.916	0.182365	0.233531	0.780901	0.434861	0.998584	824.057	773.177	0.000448878
SEN_RS20990	SEN_RS20990	269.64	-0.188862	0.242121	-0.780033	0.435371	0.998584	263.042	279.718	-0.000439806
SEN_RS15025	xerD	6430.94	-0.155344	0.199182	-0.779906	0.435446	0.998584	6242.94	6621.28	-0.000494077
SEN_RS15845	bacA	6205.78	-0.205354	0.26341	-0.7796	0.435626	0.998584	5661.38	6171.21	-0.000422191
SEN_RS04895	yccX	351.531	-0.198041	0.254296	-0.778781	0.436109	0.998584	336.912	362.449	-0.000428515
SEN_RS14705	gcvA	14500.2	0.133918	0.172065	0.778299	0.436393	0.998584	14685	13918.5	0.000547749
SEN_RS17380	malT	75087.5	-0.181273	0.233188	-0.777369	0.436941	0.998584	71693.6	77075.9	-0.000447021
SEN_RS13930	srlA	1625.48	0.340212	0.437791	0.777112	0.437093	0.998584	1607.72	1489.58	0.000376529
SEN_RS20065	pfkA	33501	-0.278588	0.358677	-0.776709	0.437331	0.998584	30011.3	33259.5	-0.000383609
SEN_RS24515	SEN_RS24515	11788.4	0.17144	0.221117	0.77534	0.438139	0.998584	12143.3	11343.2	0.000459509
SEN_RS16005	SEN_RS16005	122.501	0.219951	0.28382	0.774966	0.43836	0.998584	127.808	120.05	0.000406899
SEN_RS05420	fliT	20166.9	-0.250302	0.323516	-0.773692	0.439113	0.998584	20392.2	22391	-0.000390029
SEN_RS13450	pgeF	16226.7	-0.20172	0.260852	-0.773312	0.439338	0.998584	14593.8	16009.6	-0.000420218
SEN_RS03020	citE	713.4	-0.74803	0.967648	-0.77304	0.439499	0.998584	513.868	715.183	-0.000351205
SEN_RS20365	ppc	24009.6	-0.146696	0.18989	-0.77253	0.4398	0.998584	23169.6	24503.2	-0.000505486
SEN_RS15655	SEN_RS15655	103.981	0.283135	0.367019	0.771445	0.440443	0.998584	107.968	97.6847	0.000379207
SEN_RS01900	aroL	3672.53	-0.219026	0.284491	-0.769887	0.441367	0.998584	3322.34	3627.16	-0.000403539
SEN_RS18695	SEN_RS18695	1332.4	-0.25403	0.330477	-0.768678	0.442085	0.998584	1275.65	1411.48	-0.000385132
SEN_RS21105	SEN_RS21105	13957.4	0.467453	0.608249	0.768522	0.442177	0.998584	11146.7	10358.3	0.000369359
SEN_RS08370	rnt	2573.21	0.194645	0.253283	0.768487	0.442198	0.998584	2470.71	2317.02	0.000423054
SEN_RS02315	SEN_RS02315	5709.07	0.14071	0.183185	0.768132	0.442409	0.998584	5844.7	5529.22	0.000515575
SEN_RS21650	priB	13488.3	0.291908	0.380412	0.767347	0.442875	0.998584	14191.8	12463.8	0.000375034
SEN_RS14730	tcdA	9332.58	0.221353	0.288942	0.76608	0.443629	0.998584	9300.46	8503.99	0.000399037
SEN_RS04880	rlmI	985.127	0.216692	0.282887	0.766001	0.443676	0.998584	1025.61	937.619	0.000402091
SEN_RS09620	pabC	4033.9	-0.20263	0.264583	-0.765849	0.443766	0.998584	3650.71	3952.57	-0.000413098
SEN_RS02435	ybaK	5522.77	-0.184201	0.24055	-0.76575	0.443825	0.998584	5224.36	5600.85	-0.000432443
SEN_RS11150	thiM	364.767	-0.287382	0.375318	-0.765701	0.443854	0.998584	330.189	374.871	-0.000374723
SEN_RS21875	treB	49495.7	-0.374243	0.489045	-0.765253	0.444121	0.998584	42564.4	51298.2	-0.000368537
SEN_RS01510	SEN_RS01510	5682.74	0.165431	0.216255	0.764982	0.444282	0.998584	5817.14	5414.81	0.000459014
SEN_RS15715	SEN_RS15715	2220.17	0.196157	0.256431	0.764951	0.444301	0.998584	2316.85	2164.64	0.000418453
SEN_RS11305	gtdA	42.6348	-0.286227	0.374452	-0.764388	0.444636	0.998584	41.2509	44.2474	-0.000374081
SEN_RS02720	SEN_RS02720	831.839	0.348721	0.45633	0.764185	0.444757	0.998584	813.042	735.102	0.000368455
SEN_RS20330	SEN_RS20330	2530.78	-0.233759	0.30592	-0.764118	0.444797	0.998584	2366.87	2542.65	-0.000390474
SEN_RS14985	SEN_RS14985	4336.62	0.257635	0.337689	0.762936	0.445501	0.998584	4418.5	4025.34	0.000379971
SEN_RS06600	narJ	18994.9	-0.824975	1.08209	-0.76239	0.445827	0.998584	12666.7	19694.7	-0.000336257
SEN_RS19350	wzzE	12671.9	-0.121613	0.159565	-0.762154	0.445968	0.998584	12206.1	12781.4	-0.00056854
SEN_RS00200	nhaA	6203.8	-0.183162	0.240502	-0.761579	0.446311	0.998584	5899.08	6318.32	-0.000429914
SEN_RS05315	dsrB	6901.53	-0.293651	0.385685	-0.761376	0.446432	0.998584	6042.75	6747.52	-0.000370994
SEN_RS22455	rsmC	3631.42	0.252065	0.331107	0.761279	0.44649	0.998584	3417.83	3176.06	0.000380686
SEN_RS09395	SEN_RS09395	4328.83	0.340967	0.448344	0.760504	0.446953	0.998584	4691.91	4217.54	0.000366545
SEN_RS02410	aes	113.897	-0.327121	0.43014	-0.760499	0.446957	0.998584	100.403	109.665	-0.000367217
SEN_RS05730	nudB	4352.03	-0.204461	0.269166	-0.759608	0.447489	0.998584	4129.5	4473.84	-0.000406335
SEN_RS14460	cas1e	1342.94	-0.241873	0.318469	-0.759489	0.44756	0.998584	1245	1371.62	-0.000383359
SEN_RS01520	dinB	4599.35	-0.279609	0.368269	-0.75925	0.447703	0.998584	3856.22	4271.38	-0.000371997
SEN_RS20880	zur	7329.4	-0.192213	0.253483	-0.758289	0.448278	0.998584	7070.24	7644.43	-0.00041671
SEN_RS01780	foxA	1188.26	0.147431	0.194448	0.758203	0.448329	0.998584	1207.25	1140.43	0.000487421
SEN_RS18065	cueP	1125.14	0.25537	0.337268	0.75717	0.448948	0.998584	1172.93	1061.95	0.000376754
SEN_RS06595	narH	57566.6	-0.833101	1.10107	-0.756629	0.449272	0.998584	37121.7	61533.6	-0.000331807
SEN_RS22250	SEN_RS22250	33.8111	-0.366695	0.485094	-0.755926	0.449694	0.998584	32.6961	35.2184	-0.000363186
SEN_RS01570	SEN_RS01570	1205.89	0.296954	0.393345	0.754945	0.450282	0.998584	1258.57	1132.39	0.000366526
SEN_RS20535	SEN_RS20535	97.8658	0.408012	0.540521	0.75485	0.450339	0.998584	101.177	87.5538	0.000362162
SEN_RS14615	SEN_RS14615	5305.3	-0.184803	0.245088	-0.754029	0.450832	0.998584	5069.33	5415.68	-0.000421112
SEN_RS01120	rpsB	101441	0.198499	0.263419	0.753548	0.451121	0.998584	104126	96137.4	0.000406537
SEN_RS22725	SEN_RS22725	18.4041	0.540668	0.717504	0.75354	0.451126	0.998584	17.9386	16.6298	0.000357406
SEN_RS00280	SEN_RS00280	24.398	-0.51515	0.684064	-0.753073	0.451406	0.998584	22.4099	24.7539	-0.000358477
SEN_RS14115	SEN_RS14115	23320.4	0.255264	0.339098	0.752774	0.451586	0.998584	24958.4	22642.2	0.000373794
SEN_RS19710	SEN_RS19710	20208.1	0.279588	0.371437	0.752721	0.451618	0.998584	21560.6	19539.8	0.000367804
SEN_RS15735	cpdA	16772.8	-0.174015	0.23119	-0.75269	0.451636	0.998584	15795.3	16985.6	-0.000433679
SEN_RS22495	SEN_RS22495	733.585	-0.204453	0.271808	-0.752194	0.451934	0.998584	654.61	709.786	-0.000400279
SEN_RS16185	SEN_RS16185	88.1791	0.308303	0.410169	0.751649	0.452262	0.998584	87.8016	80.7698	0.00036327
SEN_RS04670	aspC	18509.4	-0.172341	0.229292	-0.751623	0.452278	0.998584	17369.6	18660.8	-0.000435037
SEN_RS17730	SEN_RS17730	1150.05	-0.172815	0.229964	-0.751487	0.452359	0.998584	1064.24	1132.32	-0.00043423
SEN_RS19865	SEN_RS19865	3830.52	-0.178757	0.2379	-0.751395	0.452415	0.998584	3829.01	4106.17	-0.00042611
SEN_RS16860	mscL	54834.2	-0.357016	0.475223	-0.751261	0.452496	0.998584	48893.7	55712	-0.000360638
SEN_RS12850	dapA	33242.5	-0.182501	0.243517	-0.749439	0.453593	0.998584	30142.3	32606.3	-0.000419698
SEN_RS10135	SEN_RS10135	351.023	-0.218186	0.291308	-0.748987	0.453865	0.998584	338.149	366.334	-0.0003879
SEN_RS12000	nuoB	12007.6	-0.167465	0.223657	-0.748758	0.454003	0.998584	11624.5	12408.6	-0.000439545
SEN_RS09610	tmk	2893.58	-0.167429	0.223829	-0.748022	0.454447	0.998584	2714.71	2906.73	-0.000438881
SEN_RS08665	SEN_RS08665	1321.97	-0.144399	0.193336	-0.746881	0.455136	0.998584	1265.36	1333.96	-0.000481646
SEN_RS20280	SEN_RS20280	86.3293	-0.216783	0.290308	-0.746735	0.455224	0.998584	81.6258	86.5284	-0.000387061
SEN_RS08835	btuC	765.079	-0.179909	0.241191	-0.745919	0.455716	0.998584	685.291	734.596	-0.00041965
SEN_RS21610	ulaB	104.429	0.292642	0.392396	0.745781	0.4558	0.998584	108.648	97.1174	0.00036139
SEN_RS03135	cobD	2305.24	-0.177096	0.237551	-0.74551	0.455964	0.998584	2165.64	2342.28	-0.000422818
SEN_RS09640	fabD	32867.5	-0.166996	0.224056	-0.745332	0.456071	0.998584	30928.6	32908.3	-0.00043692
SEN_RS20935	SEN_RS20935	35.832	-0.305063	0.409454	-0.74505	0.456242	0.998584	34.0208	36.4063	-0.000359558
SEN_RS19365	rffG	4353.15	-0.197596	0.265582	-0.744014	0.456868	0.998584	4180.67	4487.27	-0.000399403
SEN_RS05260	ompS1	596.395	0.161811	0.217497	0.743969	0.456895	0.998584	584.3	550.692	0.000443929
SEN_RS11185	apbC	15318.1	-0.18235	0.245143	-0.743851	0.456967	0.998584	14302.7	15314.3	-0.000414859
SEN_RS08185	rstB	1175.21	0.222872	0.299759	0.743502	0.457178	0.998584	1119.82	1026.02	0.000380988
SEN_RS19175	rbsD	195611	0.402141	0.54106	0.743247	0.457332	0.998584	177797	142967	0.000355496
SEN_RS14015	hycF	68.9185	0.972575	1.30872	0.743147	0.457392	0.998584	45.9792	41.0088	0.000310143
SEN_RS18650	dgaE	962.382	0.850054	1.14482	0.74252	0.457772	0.998584	703.869	631.663	0.000321343
SEN_RS10960	SEN_RS10960	155.531	0.261342	0.352361	0.741687	0.458277	0.998584	144.681	133.955	0.000364656
SEN_RS14655	xni	1250.05	0.230802	0.311221	0.741603	0.458328	0.998584	1280.15	1182.8	0.000375501
SEN_RS06850	ribA	9929.74	0.122189	0.165004	0.740519	0.458985	0.998584	10175.7	9710.5	0.00053728
SEN_RS18010	lpfB	75.6803	0.275076	0.371512	0.740423	0.459043	0.998584	76.8239	71.2987	0.000360798
SEN_RS07860	hybD	375.909	-0.212044	0.286391	-0.740402	0.459056	0.998584	363.143	390.774	-0.000385283
SEN_RS14650	sdaB	54043.5	-0.292809	0.395613	-0.740141	0.459214	0.998584	47001.9	54087.4	-0.000357887
SEN_RS06355	SEN_RS06355	527.35	0.227751	0.307807	0.739913	0.459353	0.998584	551.299	505.607	0.000375765
SEN_RS12740	pta	29.7305	0.523621	0.707883	0.739699	0.459483	0.998584	29.5777	26.832	0.000350033
SEN_RS22005	lptG	8180.61	-0.208136	0.281433	-0.739555	0.45957	0.998584	7349.91	8044.02	-0.000387344
SEN_RS24925	SEN_RS24925	517.836	0.262909	0.355867	0.738785	0.460038	0.998584	534.313	485.204	0.00036236
SEN_RS04475	lrp	74020.5	-0.247306	0.334775	-0.738722	0.460076	0.998584	70390.7	78633	-0.000366823
SEN_RS07565	SEN_RS07565	1878.7	-0.290516	0.393272	-0.738717	0.460079	0.998584	1710.11	1956.29	-0.000357299
SEN_RS18785	dsdC	998.864	0.199651	0.270708	0.737515	0.460809	0.998584	1011.54	944.571	0.000392292
SEN_RS16090	gatB	173.718	-0.211103	0.286288	-0.737381	0.46089	0.998584	172.835	185.009	-0.000383579
[truncated: 2,534 more rows]
